# Supplementary material for: Determining addition pathways and stable isomers for CF3 functionalization of endohedral Gd@C60
Source: R Soc Open Sci. 2018 Sep 5;5(9):180588. doi: 10.1098/rsos.180588 (PMC6170591; doi:10.1098/rsos.180588)
Supplement: Ewels_Structures_ESM.tar.gz.png [file rsos180588supp1.gz]

Archive with 1,865 entries (967 files):
- CF3_open_data
- CF3_open_data/plus1
- CF3_open_data/plus1/2
- CF3_open_data/plus1/2/14
- CF3_open_data/plus1/2/14/14.xyz.gz
- CF3_open_data/plus1/2/17
- CF3_open_data/plus1/2/17/17.xyz.gz
- CF3_open_data/plus1/2/38
- CF3_open_data/plus1/2/38/38.xyz.gz
- CF3_open_data/plus1/2/28
- CF3_open_data/plus1/2/28/28.xyz.gz
- CF3_open_data/plus1/2/33
- CF3_open_data/plus1/2/33/33.xyz.gz
- CF3_open_data/plus1/2/36
- CF3_open_data/plus1/2/36/36.xyz.gz
- CF3_open_data/plus1/2/31
- CF3_open_data/plus1/2/31/31.xyz.gz
- CF3_open_data/plus1/2/2
- CF3_open_data/plus1/2/2/2.xyz.gz
- CF3_open_data/plus1/2/53
- CF3_open_data/plus1/2/53/53.xyz.gz
- CF3_open_data/plus1/2/40
- CF3_open_data/plus1/2/40/40.xyz.gz
- CF3_open_data/plus1/2/8
- CF3_open_data/plus1/2/8/8.xyz.gz
- CF3_open_data/plus1/2/52
- CF3_open_data/plus1/2/52/52.xyz.gz
- CF3_open_data/plus1/2/9
- CF3_open_data/plus1/2/9/9.xyz.gz
- CF3_open_data/plus1/2/46
- CF3_open_data/plus1/2/46/46.xyz.gz
- CF3_open_data/plus1/2/10
- CF3_open_data/plus1/2/10/10.xyz.gz
- CF3_open_data/plus1/2/3
- CF3_open_data/plus1/2/3/3.xyz.gz
- CF3_open_data/plus1/2/42
- CF3_open_data/plus1/2/42/42.xyz.gz
- CF3_open_data/plus1/2/35
- CF3_open_data/plus1/2/35/35.xyz.gz
- CF3_open_data/plus1/2/16
- CF3_open_data/plus1/2/16/16.xyz.gz
- CF3_open_data/plus1/2/21
- CF3_open_data/plus1/2/21/21.xyz.gz
- CF3_open_data/plus1/2/19
- CF3_open_data/plus1/2/19/19.xyz.gz
- CF3_open_data/plus1/2/20
- CF3_open_data/plus1/2/20/20.xyz.gz
- CF3_open_data/plus1/2/final.xyz.gz
- CF3_open_data/plus1/2/23
- CF3_open_data/plus1/2/23/23.xyz.gz
- CF3_open_data/plus1/2/48
- CF3_open_data/plus1/2/48/48.xyz.gz
- CF3_open_data/plus1/2/49
- CF3_open_data/plus1/2/49/49.xyz.gz
- CF3_open_data/plus1/2/43
- CF3_open_data/plus1/2/43/43.xyz.gz
- CF3_open_data/plus1/2/55
- CF3_open_data/plus1/2/55/55.xyz.gz
- CF3_open_data/plus1/2/47
- CF3_open_data/plus1/2/47/47.xyz.gz
- CF3_open_data/plus1/2/12
- CF3_open_data/plus1/2/12/12.xyz.gz
- CF3_open_data/plus1/2/6
- CF3_open_data/plus1/2/6/6.xyz.gz
- CF3_open_data/plus1/2/50
- CF3_open_data/plus1/2/50/50.xyz.gz
- CF3_open_data/plus1/2/29
- CF3_open_data/plus1/2/29/29.xyz.gz
- CF3_open_data/plus1/2/24
- CF3_open_data/plus1/2/24/24.xyz.gz
- CF3_open_data/plus1/2/15
- CF3_open_data/plus1/2/15/15.xyz.gz
- CF3_open_data/plus1/2/GdC60.CF3.xyz.gz
- CF3_open_data/plus1/2/11
- CF3_open_data/plus1/2/11/11.xyz.gz
- CF3_open_data/plus1/2/7
- CF3_open_data/plus1/2/7/7.xyz.gz
- CF3_open_data/plus1/2/51
- CF3_open_data/plus1/2/51/51.xyz.gz
- CF3_open_data/plus1/2/30
- CF3_open_data/plus1/2/30/30.xyz.gz
- CF3_open_data/plus1/2/25
- CF3_open_data/plus1/2/25/25.xyz.gz
- CF3_open_data/plus1/2/4
- CF3_open_data/plus1/2/4/4.xyz.gz
- CF3_open_data/plus1/2/32
- CF3_open_data/plus1/2/32/32.xyz.gz
- CF3_open_data/plus1/2/18
- CF3_open_data/plus1/2/18/18.xyz.gz
- CF3_open_data/plus1/2/13
- CF3_open_data/plus1/2/13/13.xyz.gz
- CF3_open_data/plus1/2/39
- CF3_open_data/plus1/2/39/39.xyz.gz
- CF3_open_data/plus1/2/26
- CF3_open_data/plus1/2/26/26.xyz.gz
- CF3_open_data/plus1/2/45
- CF3_open_data/plus1/2/45/45.xyz.gz
- CF3_open_data/plus1/2/44
- CF3_open_data/plus1/2/44/44.xyz.gz
- CF3_open_data/plus1/2/41
- CF3_open_data/plus1/2/41/41.xyz.gz
- CF3_open_data/plus1/2/37
- CF3_open_data/plus1/2/37/37.xyz.gz
- CF3_open_data/plus1/2/1
- CF3_open_data/plus1/2/1/1.xyz.gz
- CF3_open_data/plus1/2/54
- CF3_open_data/plus1/2/54/54.xyz.gz
- CF3_open_data/plus1/2/5
- CF3_open_data/plus1/2/5/5.xyz.gz
- CF3_open_data/plus1/2/27
- CF3_open_data/plus1/2/27/27.xyz.gz
- CF3_open_data/plus1/2/summary.txt.gz
- CF3_open_data/plus1/2/34
- CF3_open_data/plus1/2/34/34.xyz.gz
- CF3_open_data/plus1/2/22
- CF3_open_data/plus1/2/22/22.xyz.gz
- CF3_open_data/plus1/3
- CF3_open_data/plus1/3/14
- CF3_open_data/plus1/3/14/14.xyz.gz
- CF3_open_data/plus1/3/17
- CF3_open_data/plus1/3/17/17.xyz.gz
- CF3_open_data/plus1/3/38
- CF3_open_data/plus1/3/38/38.xyz.gz
- CF3_open_data/plus1/3/28
- CF3_open_data/plus1/3/28/28.xyz.gz
- CF3_open_data/plus1/3/33
- CF3_open_data/plus1/3/33/33.xyz.gz
- CF3_open_data/plus1/3/36
- CF3_open_data/plus1/3/36/36.xyz.gz
- CF3_open_data/plus1/3/31
- CF3_open_data/plus1/3/31/31.xyz.gz
- CF3_open_data/plus1/3/2
- CF3_open_data/plus1/3/2/2.xyz.gz
- CF3_open_data/plus1/3/40
- CF3_open_data/plus1/3/40/40.xyz.gz
- CF3_open_data/plus1/3/8
- CF3_open_data/plus1/3/8/8.xyz.gz
- CF3_open_data/plus1/3/9
- CF3_open_data/plus1/3/9/9.xyz.gz
- CF3_open_data/plus1/3/46
- CF3_open_data/plus1/3/46/46.xyz.gz
- CF3_open_data/plus1/3/10
- CF3_open_data/plus1/3/10/10.xyz.gz
- CF3_open_data/plus1/3/3
- CF3_open_data/plus1/3/3/3.xyz.gz
- CF3_open_data/plus1/3/42
- CF3_open_data/plus1/3/42/42.xyz.gz
- CF3_open_data/plus1/3/35
- CF3_open_data/plus1/3/35/35.xyz.gz
- CF3_open_data/plus1/3/16
- CF3_open_data/plus1/3/16/16.xyz.gz
- CF3_open_data/plus1/3/21
- CF3_open_data/plus1/3/21/21.xyz.gz
- CF3_open_data/plus1/3/19
- CF3_open_data/plus1/3/19/19.xyz.gz
- CF3_open_data/plus1/3/20
- CF3_open_data/plus1/3/20/20.xyz.gz
- CF3_open_data/plus1/3/final.xyz.gz
- CF3_open_data/plus1/3/23
- CF3_open_data/plus1/3/23/23.xyz.gz
- CF3_open_data/plus1/3/48
- CF3_open_data/plus1/3/48/48.xyz.gz
- CF3_open_data/plus1/3/49
- CF3_open_data/plus1/3/49/49.xyz.gz
- CF3_open_data/plus1/3/43
- CF3_open_data/plus1/3/43/43.xyz.gz
- CF3_open_data/plus1/3/47
- CF3_open_data/plus1/3/47/47.xyz.gz
- CF3_open_data/plus1/3/12
- CF3_open_data/plus1/3/12/12.xyz.gz
- CF3_open_data/plus1/3/6
- CF3_open_data/plus1/3/6/6.xyz.gz
- CF3_open_data/plus1/3/50
- CF3_open_data/plus1/3/50/50.xyz.gz
- CF3_open_data/plus1/3/29
- CF3_open_data/plus1/3/29/29.xyz.gz
- CF3_open_data/plus1/3/24
- CF3_open_data/plus1/3/24/24.xyz.gz
- CF3_open_data/plus1/3/15
- CF3_open_data/plus1/3/15/15.xyz.gz
- CF3_open_data/plus1/3/11
- CF3_open_data/plus1/3/11/11.xyz.gz
- CF3_open_data/plus1/3/7
- CF3_open_data/plus1/3/7/7.xyz.gz
- CF3_open_data/plus1/3/51
- CF3_open_data/plus1/3/51/51.xyz.gz
- CF3_open_data/plus1/3/GdC60.CF3.2.xyz
- CF3_open_data/plus1/3/30
- CF3_open_data/plus1/3/30/30.xyz.gz
- CF3_open_data/plus1/3/25
- CF3_open_data/plus1/3/25/25.xyz.gz
- CF3_open_data/plus1/3/4
- CF3_open_data/plus1/3/4/4.xyz.gz
- CF3_open_data/plus1/3/32
- CF3_open_data/plus1/3/32/32.xyz.gz
- CF3_open_data/plus1/3/18
- CF3_open_data/plus1/3/18/18.xyz.gz
- CF3_open_data/plus1/3/13
- CF3_open_data/plus1/3/13/13.xyz.gz
- CF3_open_data/plus1/3/39
- CF3_open_data/plus1/3/39/39.xyz.gz
- CF3_open_data/plus1/3/26
- CF3_open_data/plus1/3/26/26.xyz.gz
- CF3_open_data/plus1/3/45
- CF3_open_data/plus1/3/45/45.xyz.gz
- CF3_open_data/plus1/3/44
- CF3_open_data/plus1/3/44/44.xyz.gz
- CF3_open_data/plus1/3/41
- CF3_open_data/plus1/3/41/41.xyz.gz
- CF3_open_data/plus1/3/37
- CF3_open_data/plus1/3/37/37.xyz.gz
- CF3_open_data/plus1/3/1
- CF3_open_data/plus1/3/1/1.xyz.gz
- CF3_open_data/plus1/3/5
- CF3_open_data/plus1/3/5/5.xyz.gz
- CF3_open_data/plus1/3/27
- CF3_open_data/plus1/3/27/27.xyz.gz
- CF3_open_data/plus1/3/summary.txt.gz
- CF3_open_data/plus1/3/34
- CF3_open_data/plus1/3/34/34.xyz.gz
- CF3_open_data/plus1/3/22
- CF3_open_data/plus1/3/22/22.xyz.gz
- CF3_open_data/plus1/0
- CF3_open_data/plus1/0/0.xyz
- CF3_open_data/plus1/REMOVAL
- CF3_open_data/plus1/REMOVAL/2
- CF3_open_data/plus1/REMOVAL/2/2.xyz.gz
- CF3_open_data/plus1/REMOVAL/3
- CF3_open_data/plus1/REMOVAL/3/3.xyz.gz
- CF3_open_data/plus1/REMOVAL/final.xyz.gz
- CF3_open_data/plus1/REMOVAL/4
- CF3_open_data/plus1/REMOVAL/4/4.xyz.gz
- CF3_open_data/plus1/REMOVAL/GdC60.CF3.5.1.xyz.gz
- CF3_open_data/plus1/REMOVAL/GdC60.CF3.5.1.otb.gz
- CF3_open_data/plus1/REMOVAL/1
- CF3_open_data/plus1/REMOVAL/1/GdC60.CF3.4.plus.xyz.gz
- CF3_open_data/plus1/REMOVAL/1/1.xyz.gz
- CF3_open_data/plus1/REMOVAL/5
- CF3_open_data/plus1/REMOVAL/5/5.xyz.gz
- CF3_open_data/plus1/REMOVAL/summary.txt.gz
- CF3_open_data/plus1/4
- CF3_open_data/plus1/4/14
- CF3_open_data/plus1/4/14/14.xyz.gz
- CF3_open_data/plus1/4/17
- CF3_open_data/plus1/4/17/17.xyz.gz
- CF3_open_data/plus1/4/38
- CF3_open_data/plus1/4/38/38.xyz.gz
- CF3_open_data/plus1/4/28
- CF3_open_data/plus1/4/28/28.xyz.gz
- CF3_open_data/plus1/4/33
- CF3_open_data/plus1/4/33/33.xyz.gz
- CF3_open_data/plus1/4/36
- CF3_open_data/plus1/4/36/36.xyz.gz
- CF3_open_data/plus1/4/31
- CF3_open_data/plus1/4/31/31.xyz.gz
- CF3_open_data/plus1/4/2
- CF3_open_data/plus1/4/2/2.xyz.gz
- CF3_open_data/plus1/4/40
- CF3_open_data/plus1/4/40/40.xyz.gz
- CF3_open_data/plus1/4/8
- CF3_open_data/plus1/4/8/8.xyz.gz
- CF3_open_data/plus1/4/9
- CF3_open_data/plus1/4/9/9.xyz.gz
- CF3_open_data/plus1/4/46
- CF3_open_data/plus1/4/46/46.xyz.gz
- CF3_open_data/plus1/4/10
- CF3_open_data/plus1/4/10/10.xyz.gz
- CF3_open_data/plus1/4/3
- CF3_open_data/plus1/4/3/3.xyz.gz
- CF3_open_data/plus1/4/42
- CF3_open_data/plus1/4/42/42.xyz.gz
- CF3_open_data/plus1/4/35
- CF3_open_data/plus1/4/35/35.xyz.gz
- CF3_open_data/plus1/4/16
- CF3_open_data/plus1/4/16/16.xyz.gz
- CF3_open_data/plus1/4/21
- CF3_open_data/plus1/4/21/21.xyz.gz
- CF3_open_data/plus1/4/19
- CF3_open_data/plus1/4/19/19.xyz.gz
- CF3_open_data/plus1/4/20
- CF3_open_data/plus1/4/20/20.xyz.gz
- CF3_open_data/plus1/4/final.xyz.gz
- CF3_open_data/plus1/4/23
- CF3_open_data/plus1/4/23/23.xyz.gz
- CF3_open_data/plus1/4/48
- CF3_open_data/plus1/4/48/48.xyz
- CF3_open_data/plus1/4/43
- CF3_open_data/plus1/4/43/43.xyz.gz
- CF3_open_data/plus1/4/47
- CF3_open_data/plus1/4/47/47.xyz.gz
- CF3_open_data/plus1/4/GdC60.CF3.3.xyz
- CF3_open_data/plus1/4/12
- CF3_open_data/plus1/4/12/12.xyz.gz
- CF3_open_data/plus1/4/6
- CF3_open_data/plus1/4/6/6.xyz.gz
- CF3_open_data/plus1/4/29
- CF3_open_data/plus1/4/29/29.xyz.gz
- CF3_open_data/plus1/4/24
- CF3_open_data/plus1/4/24/24.xyz.gz
- CF3_open_data/plus1/4/15
[truncated: 1,565 more entries]
