# Supplementary material for: Determining addition pathways and stable isomers for CF3 functionalization of endohedral Gd@C60
Source: R Soc Open Sci. 2018 Sep 5;5(9):180588. doi: 10.1098/rsos.180588 (PMC6170591; doi:10.1098/rsos.180588)
Supplement: Ewels_Structures_ESM.tar.gz.png [file rsos180588supp1.gz › CF3_open_data/plus1/0/0.xyz]

61
#Set no. 25 (Final)
 C     2.17852639187     0.57941021213     2.67209952423
 C     3.07182064963     0.15453073708     1.63997913340
 C     1.29150870416    -0.32328689557     3.24992990065
 C     3.06144685792    -1.16925262731     1.20541293245
 C     3.15774856899    -1.46801523408    -0.19219256948
 C     3.18005137850     1.21960487064     0.67895729712
 C     3.27244699393     0.93103223379    -0.67474813105
 C     3.26102112222    -0.43850725494    -1.12326457616
 C    -0.49045640775     1.36211075198     3.23005223408
 C     0.42971745145     2.29447686068     2.62743133226
 C    -0.05199493152     0.06660411494     3.53350793612
 C     1.73043419470     1.91178762116     2.35436564695
 C     2.35971117145     2.31278679052     1.12174915513
 C    -0.29343777008     3.08276460038     1.66461416572
 C     0.31368066592     3.47358391430     0.47598943883
 C     1.67035254648     3.08711655015     0.20092421215
 C    -2.13987258596    -0.85133449636     2.64229108288
 C    -2.59999987261     0.48056010361     2.33486520979
 C    -0.89769372620    -1.05064279229     3.23109997710
 C    -1.76752059526     1.57102557556     2.64527812451
 C    -1.64898389974     2.61822514866     1.66418150565
 C    -3.41079245486     0.43171220150     1.15737039856
 C    -3.33231965856     1.49564147142     0.19590115297
 C    -2.39183296826     2.57460635929     0.47870187052
 C    -0.53080490861    -3.01485526608     1.80817383698
 C    -1.82111883028    -2.82032678300     1.21472463462
 C    -0.07607391891    -2.15366204713     2.79931964151
 C    -2.62113135485    -1.73787301974     1.62678935843
 C    -3.39549740758    -0.96328795509     0.69888580497
 C    -1.72319828319    -3.11268510571    -0.17317011113
 C    -2.42976263332    -2.32205505184    -1.09506012050
 C    -3.30257390075    -1.25361192463    -0.67506489309
 C     2.14921260876    -2.10455590280     1.79877943517
 C     1.68025765644    -2.99061302999     0.76482390616
 C     1.28074692563    -1.69588685003     2.79922023609
 C     0.37227467770    -3.44313276309     0.77081758946
 C    -0.36963311715    -3.50035815115    -0.46156051446
 C     2.30659491399    -2.59198021604    -0.46893355300
 C     1.59447242774    -2.65356119868    -1.65520834038
 C     0.23442550128    -3.10898030591    -1.64711077903
 C    -2.25655352633    -0.58888878021    -2.63274950073
 C    -1.79543742192    -1.91718792893    -2.30994256127
 C    -0.49081390666    -2.30466444952    -2.59930043993
 C    -1.35711301046     0.30074410507    -3.23991182537
 C    -2.23942537151     2.09095569214    -1.77948862628
 C    -3.24294550271     1.19784899349    -1.21327437978
 C    -3.22740262217    -0.17599456807    -1.65869792056
 C    -1.34072960040     1.66979145796    -2.76594533462
 C     0.47081177039     2.99287884646    -1.78537578753
 C    -0.42294629749     3.41150525880    -0.75110156687
 C    -1.75048905823     2.96131979933    -0.74508787685
 C     0.01135381336     2.12921282482    -2.77961896851
 C     2.07626482112     0.83579135005    -2.65983184566
 C     2.55013898554     1.72402685869    -1.62759717614
 C     1.76666289458     2.78806744242    -1.20221188538
 C     0.83314900629     1.03560941502    -3.23118817820
 C     0.41758357217    -1.38612660625    -3.21333876767
 C     1.70187376160    -1.58560311098    -2.62110974529
 C     2.52632410552    -0.49794145762    -2.34798711238
 C    -0.02276341082    -0.08947704767    -3.51900427266
Gd    -1.35809988707     0.23467979940    -0.16848561120
