# Supplementary material for: Determining addition pathways and stable isomers for CF3 functionalization of endohedral Gd@C60
Source: R Soc Open Sci. 2018 Sep 5;5(9):180588. doi: 10.1098/rsos.180588 (PMC6170591; doi:10.1098/rsos.180588)
Supplement: Ewels_Structures_ESM.tar.gz.png [file rsos180588supp1.gz › CF3_open_data/plus1/4/48/48.xyz]

73
#Set no. 1 (Final) (Initial)
 C     2.16360045039     0.59533551785     2.63971868416
 C     3.06469511189     0.16578011939     1.60385951102
 C     1.28665743854    -0.30845106832     3.22287095421
 C     3.05632405698    -1.15601733437     1.18471302905
 C     3.15615069912    -1.46960883048    -0.21391566949
 C     3.16510490735     1.22537183380     0.63649968687
 C     3.25780829454     0.92469702516    -0.71358917015
 C     3.25761884908    -0.44358229980    -1.14769443459
 C    -0.51703898126     1.35482181833     3.16918221805
 C     0.38588980858     2.27330312752     2.54807312229
 C    -0.07053932729     0.07462510483     3.49606452995
 C     1.70644898757     1.91369226113     2.29977998200
 C     2.32628858711     2.30345882224     1.07421605686
 C    -0.35755607114     3.05495190038     1.59355060903
 C     0.26341543854     3.44295153865     0.41328637311
 C     1.58846839073     3.03570307794     0.14184649077
 C    -2.17037921095    -0.85620402629     2.65328678883
 C    -2.67632928296     0.47168531596     2.35291096533
 C    -0.91509563315    -1.05533183755     3.23140552488
 C    -1.83771405007     1.58611566868     2.61005194923
 C    -1.75031989822     2.66751424834     1.66419365506
 C    -3.45324668203     0.40463485427     1.13955886357
 C    -3.34619941633     1.45505169354     0.16143451582
 C    -2.48270068166     2.59855610267     0.42981363696
 C    -0.52338646236    -3.00156109102     1.79900473431
 C    -1.81174414740    -2.79740662506     1.19904473648
 C    -0.08276226339    -2.14026373371     2.79406116649
 C    -2.60772833193    -1.73425725201     1.61342491897
 C    -3.35835461774    -0.95801402475     0.65900400774
 C    -1.71567519291    -3.11265074172    -0.19011486436
 C    -2.41729649039    -2.33415269021    -1.11158972925
 C    -3.26032082812    -1.28334902238    -0.68864375463
 C     2.14684087774    -2.09318600893     1.78825555685
 C     1.68871361207    -2.98582494716     0.75709336097
 C     1.28095026191    -1.68021661299     2.78919855675
 C     0.37652707551    -3.43363061058     0.76337469491
 C    -0.36386598065    -3.50305601977    -0.46730637422
 C     2.31252098262    -2.59850318495    -0.47745705221
 C     1.59568478088    -2.66948755031    -1.66753593857
 C     0.23524627522    -3.12568543572    -1.65932734108
 C    -2.27319940878    -0.65335133636    -2.71854122293
 C    -1.80301431032    -1.94936039524    -2.35582726115
 C    -0.49901626252    -2.34474205614    -2.62234632426
 C    -1.40446711113     0.24413856971    -3.28077458715
 C    -2.19851397775     1.97653417616    -1.76629893443
 C    -3.13399140182     1.08740262473    -1.20801217414
 C    -3.41544120100    -0.25818822567    -1.79408656096
 C    -1.47960922213     1.74463970963    -3.04962573137
 C     0.42137696407     2.96018948451    -1.87310119107
 C    -0.50197700922     3.65346354007    -0.88034667992
 C    -1.78180435701     2.88947129531    -0.78412585155
 C    -0.01773960892     2.09858890864    -2.84106268975
 C     2.05837461278     0.80958403983    -2.69524578208
 C     2.51495403499     1.69591888949    -1.67762470282
 C     1.68928618186     2.73236968280    -1.26180515821
 C     0.79427335448     1.00035296727    -3.24007662328
 C     0.40014161025    -1.41265930412    -3.21589163547
 C     1.69756198485    -1.60709701743    -2.62784341752
 C     2.51218696715    -0.51568693339    -2.37246829810
 C    -0.04927116448    -0.12917957496    -3.50609561388
Gd    -1.14945394895     0.64537028509     0.40218529278
 C    -2.08077838997     2.49934648121    -4.23833034440
 F    -1.33855014710     2.27370053964    -5.32648334247
 F    -3.32675797338     2.10273024979    -4.47595421300
 F    -2.10914070298     3.80905223482    -4.00751592864
 C    -4.78563508924    -0.37615347637    -2.44770142759
 F    -5.72676042210    -0.00376562530    -1.57354453395
 F    -5.01797353548    -1.63923712682    -2.81681155478
 F    -4.87078764627     0.39531233867    -3.52423104738
 C    -0.69656077545     5.13971393668    -1.16959020163
 F    -1.41147288873     5.33575241116    -2.26940203284
 F     0.48737224633     5.73045672518    -1.32825341619
 F    -1.33259743223     5.72239682650    -0.14886179356
