# Supplementary material for: Determining addition pathways and stable isomers for CF3 functionalization of endohedral Gd@C60
Source: R Soc Open Sci. 2018 Sep 5;5(9):180588. doi: 10.1098/rsos.180588 (PMC6170591; doi:10.1098/rsos.180588)
Supplement: Ewels_Structures_ESM.tar.gz.png [file rsos180588supp1.gz › CF3_open_data/plus1/1/final.xyz]

65
#Set no. 23 (Final)
 C     2.17592590187     0.57862853747     2.67424025780
 C     3.07185474400     0.15367934083     1.63775913909
 C     1.29986292351    -0.32947953912     3.25591232265
 C     3.06294370534    -1.16802937901     1.20748251477
 C     3.16364885630    -1.46965707681    -0.19018488021
 C     3.17884968101     1.21736957511     0.67731233309
 C     3.28272825896     0.92875271343    -0.67554968802
 C     3.27225590691    -0.43945940258    -1.12013113739
 C    -0.48180470401     1.34996573386     3.24280053550
 C     0.42720794467     2.29096811010     2.63602744180
 C    -0.04935651437     0.05879567427     3.54228655492
 C     1.72706240142     1.90947388167     2.35868755643
 C     2.35029064367     2.30504048147     1.11924023194
 C    -0.30792425907     3.08232536174     1.68291219776
 C     0.29346052297     3.46119502669     0.47289900121
 C     1.65146033467     3.06617958069     0.19610472254
 C    -2.14950395643    -0.86448517100     2.67935833364
 C    -2.59547128124     0.46798683229     2.36121360144
 C    -0.89951746157    -1.06128494926     3.25592312834
 C    -1.76379885294     1.54862589014     2.64714912800
 C    -1.64713777207     2.61489445852     1.67974153099
 C    -3.38617369005     0.41528076336     1.15743864347
 C    -3.30606508113     1.47689466999     0.20556656297
 C    -2.37494950877     2.53946032672     0.48467949040
 C    -0.52936032837    -3.00797676087     1.81941675468
 C    -1.82504667497    -2.80666021254     1.23153648234
 C    -0.07495234349    -2.15378154691     2.81150542847
 C    -2.62257585344    -1.74352628526     1.65200977654
 C    -3.38599225992    -0.95472487895     0.70870884500
 C    -1.72418819541    -3.08901847924    -0.16717689950
 C    -2.43345660000    -2.30287245447    -1.08843617763
 C    -3.32472067800    -1.24202023566    -0.67423388569
 C     2.15274294467    -2.10720131923     1.80438534146
 C     1.68152549591    -2.98858152888     0.76947756285
 C     1.28838996430    -1.69656134519     2.80602143412
 C     0.37000559312    -3.43501175623     0.77633945218
 C    -0.37379007912    -3.48168698414    -0.45148121567
 C     2.30946971416    -2.59199648903    -0.46389741883
 C     1.59632560062    -2.64986582142    -1.65135023371
 C     0.23224906849    -3.09699710970    -1.64237928804
 C    -2.26958243795    -0.57009706883    -2.63676807169
 C    -1.79730024281    -1.89183888381    -2.29931684562
 C    -0.49328599102    -2.28914984687    -2.58259060603
 C    -1.37434836033     0.31984876995    -3.23468894449
 C    -2.24430479853     2.06841065184    -1.77944728296
 C    -3.23671217292     1.19843208486    -1.22742605701
 C    -3.26933816882    -0.17518872715    -1.66082245172
 C    -1.46057699544     1.82233344533    -3.03371875690
 C     0.46467351043     2.97371195170    -1.79818979984
 C    -0.43513350567     3.40951223391    -0.74134613635
 C    -1.73882227275     2.91120150239    -0.74545018089
 C     0.01793900947     2.15428627300    -2.80633042686
 C     2.08482330517     0.84221106532    -2.65616735310
 C     2.55866916811     1.71835755062    -1.63237060857
 C     1.75245161370     2.76539231709    -1.20375979290
 C     0.82736810551     1.05167615600    -3.20828384326
 C     0.41129070492    -1.36669494491    -3.18457607012
 C     1.70872817579    -1.57875916997    -2.60946210431
 C     2.53075396791    -0.49687478611    -2.34366934336
 C    -0.03357279866    -0.07311508343    -3.46906522820
Gd    -1.34165872497     0.17992845484    -0.30588745380
 C    -2.04570442438     2.55185764406    -4.23555729304
 F    -1.30652974098     2.34350248835    -5.32665125732
 F    -3.28713520494     2.11659143888    -4.47171908656
 F    -2.09699622572     3.86426085103    -3.99938079847
