# Supplementary material for: Determining addition pathways and stable isomers for CF3 functionalization of endohedral Gd@C60
Source: R Soc Open Sci. 2018 Sep 5;5(9):180588. doi: 10.1098/rsos.180588 (PMC6170591; doi:10.1098/rsos.180588)
Supplement: Ewels_Structures_ESM.tar.gz.png [file rsos180588supp1.gz › CF3_open_data/plus1/5/18/move_Gd_2/Gd_2.xyz]

81
#Set no. 49 (Final)
 C     2.13508341744     0.59526765160     2.65419110089
 C     3.04184711939     0.16631814659     1.63375287094
 C     1.24408026513    -0.31398019042     3.21110779309
 C     3.03877842337    -1.16245808356     1.21311055777
 C     3.13676268100    -1.47205375265    -0.18401946685
 C     3.14208691004     1.22120494492     0.66247682991
 C     3.23565261696     0.92091150826    -0.68574558485
 C     3.24072725296    -0.45170653679    -1.12101734028
 C    -0.57755723547     1.33944716668     3.12829027920
 C     0.33725050028     2.27996362568     2.54284575331
 C    -0.11305912953     0.06979745414     3.45076518602
 C     1.65777680410     1.90759222887     2.30848627606
 C     2.28625843860     2.29413175489     1.08806799607
 C    -0.39910103686     3.09276076388     1.61956644141
 C     0.21634869395     3.43472245536     0.43411930823
 C     1.55043813810     3.01772824881     0.15918744151
 C    -2.18721300394    -0.85504898212     2.59327063387
 C    -2.69958926269     0.45227711504     2.33412319150
 C    -0.95013933194    -1.07255886956     3.18795302465
 C    -1.89480339773     1.57128309015     2.61093301116
 C    -1.91247315045     2.87412174210     1.80170684302
 C    -3.71946111169     0.37944527537     1.19874120569
 C    -3.30861675228     1.40097225520     0.17380103208
 C    -2.49283796797     2.55203446754     0.44313285461
 C    -0.54909659298    -3.04026889358     1.79525017475
 C    -1.83461127046    -2.82620271468     1.18678495623
 C    -0.11527358210    -2.15630582161     2.77995082552
 C    -2.64303433774    -1.76412015456     1.57746422216
 C    -3.41809380624    -1.01764360442     0.63994858086
 C    -1.72752359964    -3.13675362087    -0.20122571097
 C    -2.43038283451    -2.36658090267    -1.11927497452
 C    -3.29651369692    -1.32027044396    -0.69298080819
 C     2.12477460759    -2.10270596720     1.80060127215
 C     1.67539024287    -3.00455504202     0.77286826558
 C     1.24390460127    -1.68806091946     2.78914058459
 C     0.35843859367    -3.45984514429     0.77240119425
 C    -0.37014654691    -3.52696183808    -0.46612851727
 C     2.29763789074    -2.60876233916    -0.45411992023
 C     1.59578798126    -2.68282823089    -1.65363939967
 C     0.23246762424    -3.14255816945    -1.65085547566
 C    -2.28172916345    -0.68423052194    -2.71544895733
 C    -1.80936249368    -1.97644575165    -2.35529435145
 C    -0.49954298879    -2.36756871944    -2.61511116908
 C    -1.40488012968     0.21417050059    -3.26922135804
 C    -2.18196121555     1.92956837691    -1.74406878884
 C    -3.10035686515     1.03513074313    -1.17865413197
 C    -3.42693544164    -0.28569477768    -1.78984067708
 C    -1.47992267213     1.71165751294    -3.03835469751
 C     0.40315682792     2.94763032565    -1.85788672324
 C    -0.52789601159     3.64362241090    -0.86949395538
 C    -1.79009113373     2.85132361626    -0.75744540290
 C    -0.02416416702     2.07561723897    -2.82492308867
 C     2.05477232892     0.79522593616    -2.67268440302
 C     2.50004365138     1.68771188880    -1.65271060016
 C     1.66543372570     2.72288348759    -1.24302187467
 C     0.79233454721     0.98146077547    -3.21761673864
 C     0.40385867086    -1.43467563974    -3.20202540300
 C     1.70252463531    -1.62638312533    -2.61276263299
 C     2.51340642313    -0.52896295391    -2.35220617710
 C    -0.04932979831    -0.15440506842    -3.48706560116
Gd    -1.00750239434     0.66796431840     0.47614035308
 C    -2.05795024804     2.46024379070    -4.24426434859
 F    -1.26596193422     2.26781871067    -5.30707604666
 F    -3.28184514223     2.03572810602    -4.54635075826
 F    -2.11766427254     3.76470118029    -4.00143881625
 C    -4.79709330927    -0.37697190318    -2.46807271442
 F    -5.77381909812    -0.00208587980    -1.64423282297
 F    -5.01772366470    -1.64594691931    -2.82753448258
 F    -4.85690002529     0.39053182336    -3.54835862266
 C    -0.70859798143     5.13426925515    -1.17130773030
 F    -1.41428016932     5.33090096805    -2.27492333817
 F     0.48288273877     5.71698019749    -1.32773890767
 F    -1.33415151279     5.72869321320    -0.15729819091
 C    -5.14679689162     0.52113568461     1.72073987723
 F    -5.33141296462    -0.31245126863     2.74863202702
 F    -6.04219723582     0.23481344194     0.78466197401
 F    -5.34570092683     1.76964772630     2.13262564395
 C    -2.62782984494     4.00380639584     2.55667185155
 F    -2.42903666208     5.17639754482     1.96785563584
 F    -3.93394633932     3.76300564815     2.58912323837
 F    -2.18401242710     4.07313191782     3.81552360812
