# Supplementary material for: Determining addition pathways and stable isomers for CF3 functionalization of endohedral Gd@C60
Source: R Soc Open Sci. 2018 Sep 5;5(9):180588. doi: 10.1098/rsos.180588 (PMC6170591; doi:10.1098/rsos.180588)
Supplement: Ewels_Structures_ESM.tar.gz.png [file rsos180588supp1.gz › CF3_open_data/plus1/5/18/move_Gd_3/Gd_3.xyz]

81
#Set no. 32 (Final)
 C     2.11234701225     0.61336877289     2.62258994901
 C     3.02014829708     0.18513363414     1.60332067677
 C     1.22108369030    -0.29830771292     3.17888670473
 C     3.02148109840    -1.14408259893     1.18362543337
 C     3.12384871608    -1.45460739953    -0.21181910485
 C     3.12054167115     1.23917301804     0.63027790805
 C     3.21743473884     0.93786622091    -0.71710303940
 C     3.22800501075    -0.43518276726    -1.15085816325
 C    -0.60363532440     1.34470188021     3.08169130083
 C     0.31027720589     2.28766413872     2.49867465625
 C    -0.13683091467     0.07958855449     3.41534783022
 C     1.63369435831     1.92357100964     2.27239518150
 C     2.26291852094     2.31170738840     1.05262899123
 C    -0.42339981216     3.09168810528     1.56975570444
 C     0.19265802089     3.44122204151     0.39055584426
 C     1.52936534580     3.03317984223     0.11999228063
 C    -2.21032722693    -0.85423590948     2.55623283269
 C    -2.72695465442     0.45161183516     2.29246492617
 C    -0.97199257093    -1.06394541249     3.14916811191
 C    -1.91840184620     1.56885224286     2.56093035888
 C    -1.93412308499     2.86731408958     1.74755610408
 C    -3.75088372117     0.37409821978     1.15918451651
 C    -3.34639432533     1.40049208589     0.12962662046
 C    -2.51991491506     2.54696238609     0.39662627095
 C    -0.56196253899    -3.03307399306     1.76103546317
 C    -1.84700366160    -2.82364575720     1.15023031115
 C    -0.13306609733    -2.14592810589     2.74478842948
 C    -2.65957282569    -1.76453768582     1.53935289674
 C    -3.43468121629    -1.01909465703     0.59835619265
 C    -1.73528253808    -3.13531224553    -0.23728655850
 C    -2.43586196807    -2.36687477785    -1.15771166469
 C    -3.30504861449    -1.32142203820    -0.73399514372
 C     2.10861039257    -2.08678077976     1.77081499599
 C     1.66436897933    -2.99160272029     0.74419103706
 C     1.22487367444    -1.67300438383     2.75722819958
 C     0.34885499549    -3.45200636792     0.74100228896
 C    -0.37654414151    -3.52259019521    -0.49907090637
 C     2.28797870890    -2.59389643514    -0.48189806788
 C     1.58916153045    -2.67066493069    -1.68197407414
 C     0.22727100242    -3.13646153067    -1.68294394078
 C    -2.29012260977    -0.68742943423    -2.75484569526
 C    -1.81488508324    -1.97783018132    -2.39350985707
 C    -0.50368860950    -2.36520017842    -2.65018027722
 C    -1.41469023166     0.21348623309    -3.30518529007
 C    -2.20331986005     1.92493329155    -1.78311655525
 C    -3.13022081299     1.03313073033    -1.22421582727
 C    -3.44155644928    -0.29250142359    -1.83582478208
 C    -1.49697596602     1.70989714866    -3.07265874175
 C     0.38236897572     2.95645625879    -1.89835196602
 C    -0.55328865639     3.64861051721    -0.91203192257
 C    -1.81432143252     2.84936376093    -0.80027582646
 C    -0.04205469205     2.08075442784    -2.86304497382
 C     2.04170729502     0.80697360498    -2.70623200129
 C     2.48286979478     1.70209669586    -1.68740346001
 C     1.64567389906     2.73633430344    -1.28105663604
 C     0.77892692994     0.98824916321    -3.25252193318
 C     0.39839308936    -1.42940126707    -3.23560296952
 C     1.69587357244    -1.61599906180    -2.64328400951
 C     2.50320982348    -0.51575771107    -2.38266089927
 C    -0.05815298292    -0.15074935673    -3.52157571085
Gd    -1.06247584073     0.62746267945     0.42776335995
 C    -2.08850890583     2.44469031670    -4.27658513102
 F    -1.32878669492     2.19729640199    -5.34695882304
 F    -3.32530988363     2.03784244199    -4.54093838401
 F    -2.11484450928     3.76013813024    -4.07252066559
 C    -4.80639552568    -0.41262706458    -2.52178603709
 F    -5.78854673371    -0.00320714828    -1.71958249844
 F    -5.01979888724    -1.69949292420    -2.82689813738
 F    -4.85849421055     0.30475667875    -3.63707319780
 C    -0.71932201179     5.14935405376    -1.18920265314
 F    -1.41780505974     5.39515495480    -2.28776660449
 F     0.48304770211     5.71665369748    -1.32809730997
 F    -1.33496680260     5.72838350988    -0.15940894678
 C    -5.17184806810     0.48950659628     1.71598894103
 F    -5.32903489914    -0.38550674805     2.71851635165
 F    -6.09595933330     0.23995979412     0.79356157416
 F    -5.35181525503     1.71800581117     2.19488407314
 C    -2.62078631809     3.98873923102     2.52754833275
 F    -2.42779529564     5.17598235093     1.96760388222
 F    -3.92777763059     3.76305559004     2.59382569643
 F    -2.12013017063     4.00865772908     3.76828254374
