# Supplementary material for: Determining addition pathways and stable isomers for CF3 functionalization of endohedral Gd@C60
Source: R Soc Open Sci. 2018 Sep 5;5(9):180588. doi: 10.1098/rsos.180588 (PMC6170591; doi:10.1098/rsos.180588)
Supplement: Ewels_Structures_ESM.tar.gz.png [file rsos180588supp1.gz › CF3_open_data/plus1/5/18/move_Gd_1/Gd_1.xyz]

81
#Set no. 45 (Final)
 C     2.10856876811     0.55434139481     2.65032125655
 C     3.02009548366     0.14041684238     1.61855219102
 C     1.24892842528    -0.36669979142     3.24184232733
 C     3.02860223600    -1.18080801644     1.19409394993
 C     3.14547615712    -1.48378850338    -0.20645538546
 C     3.11877710918     1.20054605412     0.65233387705
 C     3.24542683217     0.91103813543    -0.70174359342
 C     3.24983544857    -0.45170606617    -1.13767832863
 C    -0.57208541685     1.28797554279     3.15133866267
 C     0.32196355331     2.23567114711     2.54490415129
 C    -0.11553891150     0.01691993215     3.48403273064
 C     1.64067166401     1.86188388820     2.31707971241
 C     2.26266817697     2.26185299816     1.08082947200
 C    -0.40757292971     3.08338647930     1.65303150987
 C     0.20244867839     3.48192342515     0.44767973035
 C     1.52692116050     3.01227947312     0.17092695930
 C    -2.18420328538    -0.90387193965     2.62032406401
 C    -2.65592695565     0.40983105657     2.33571135522
 C    -0.94706412515    -1.11003150836     3.21488511759
 C    -1.87378320580     1.50559718095     2.60359853478
 C    -1.90595661996     2.82696756268     1.82159692488
 C    -3.65143733823     0.35893482433     1.19763836877
 C    -3.19680225321     1.35435169003     0.18325255165
 C    -2.46499850996     2.54231890186     0.44879357030
 C    -0.54296998218    -3.04159798302     1.78297509378
 C    -1.83476548874    -2.84806780415     1.18465808270
 C    -0.10595068587    -2.19376808790     2.78594723549
 C    -2.64456981469    -1.79235969031     1.58976070862
 C    -3.40502889642    -1.04260890134     0.65208538932
 C    -1.72356450017    -3.14801539191    -0.20475605293
 C    -2.42034972731    -2.36708732897    -1.11569107322
 C    -3.28460203660    -1.32671544359    -0.68217651447
 C     2.13092915963    -2.13226185574     1.79309968691
 C     1.67719523897    -3.01052714247     0.75653778547
 C     1.25449337672    -1.72674075330     2.79824695050
 C     0.36417326553    -3.46916863565     0.74996709434
 C    -0.36649833219    -3.53673366569    -0.47921984093
 C     2.30175874974    -2.61050172887    -0.47614199641
 C     1.58960680000    -2.68277890694    -1.66777564877
 C     0.23641737145    -3.15009092936    -1.66976124854
 C    -2.26807665478    -0.67514087736    -2.70747843007
 C    -1.79767251864    -1.96856137379    -2.35013284120
 C    -0.49651154320    -2.36413393971    -2.62555158216
 C    -1.41635603951     0.23190347926    -3.28476196759
 C    -2.21096201155     1.99196719168    -1.76955025813
 C    -3.04635319079     1.03220781072    -1.17478886761
 C    -3.40042808590    -0.28412146474    -1.77837272587
 C    -1.49801988853     1.73942685646    -3.05741042395
 C     0.37618664320     2.95809052323    -1.84126599894
 C    -0.54824120229     3.71421327191    -0.86943556566
 C    -1.84735944290     2.94828684078    -0.78235510305
 C    -0.04449706554     2.08341878544    -2.81729469314
 C     2.03937706216     0.79985202887    -2.67605400770
 C     2.48349305732     1.68178668650    -1.64731572941
 C     1.64786700373     2.71352105169    -1.22939148672
 C     0.77672508622     0.99050875648    -3.22004091916
 C     0.39572492883    -1.42122784627    -3.21497817535
 C     1.69153043498    -1.61165760781    -2.62503697801
 C     2.50667021866    -0.52357437652    -2.36619002609
 C    -0.06275722719    -0.14019242610    -3.50675474864
Gd    -0.53231780093     1.12651938751     0.08694380820
 C    -2.05870011770     2.47476954486    -4.27525509072
 F    -1.26264723371     2.26400905961    -5.32977600828
 F    -3.28273380689     2.04037156505    -4.55688573219
 F    -2.11582269604     3.78640824692    -4.06678946494
 C    -4.77331026638    -0.37210192164    -2.46108957791
 F    -5.73676812567     0.00492331127    -1.63070010024
 F    -5.00750257280    -1.63965734778    -2.82241139850
 F    -4.84706239705     0.39213430881    -3.54441818687
 C    -0.70791294807     5.20968956057    -1.17636207746
 F    -1.41361656589     5.40656313838    -2.28207903564
 F     0.48639071820     5.78611926467    -1.33023276227
 F    -1.33171582590     5.80401821763    -0.16121853888
 C    -5.08317140976     0.52056956068     1.71384287138
 F    -5.25790590875    -0.31417303529     2.74574846606
 F    -5.97294029403     0.22574173475     0.77753966166
 F    -5.32129369221     1.76065783197     2.12621589338
 C    -2.61277088783     3.94872314262     2.58657594100
 F    -2.43529795192     5.10715470677     1.96037532012
 F    -3.91438894588     3.69591071006     2.67174345507
 F    -2.11524454358     4.06390010472     3.82256057528
