# Supplementary material for: Determining addition pathways and stable isomers for CF3 functionalization of endohedral Gd@C60
Source: R Soc Open Sci. 2018 Sep 5;5(9):180588. doi: 10.1098/rsos.180588 (PMC6170591; doi:10.1098/rsos.180588)
Supplement: Ewels_Structures_ESM.tar.gz.png [file rsos180588supp1.gz › CF3_open_data/neutral/3/21/21.pov]

#include "colors.inc"
#include "shapes.inc"
#include "textures.inc"
#declare Smooth = finish {specular 0.3 roughness 0.07}
#declare BondWidth = 0.1;

//declare atom colour for bonds and the atom itself
#declare CColour = rgb < 0.1843, 0.3098, 0.3098 >;

//declare the atom itself
#declare C =
  sphere {
    <0.0, 0.0, 0.0>, 0.330
    texture {
      pigment {colour CColour}
       finish  {Smooth}
    }
  }

//declare atom colour for bonds and the atom itself
#declare GdColour = rgb < 0.7451, 0.7451, 0.7451 >;

//declare the atom itself
#declare Gd =
  sphere {
    <0.0, 0.0, 0.0>, 0.352
    texture {
      pigment {colour GdColour}
       finish  {Smooth}
    }
  }

//declare atom colour for bonds and the atom itself
#declare FColour = rgb < 0.8549, 0.6471, 0.1255 >;

//declare the atom itself
#declare F =
  sphere {
    <0.0, 0.0, 0.0>, 0.280
    texture {
      pigment {colour FColour}
       finish  {Smooth}
    }
  }

camera {
  direction < 0, 0, 5>
  up        < 0, 1, 0>
  right     < 1, 0, 0>
  location  < 0, 0, 66.368160035784 >
  look_at   < 0, 0,-66.368160035784 >
}

light_source {
   < -33.184080017892, 33.184080017892, 66.368160035784>
   colour White
}
light_source {
   < 33.184080017892, 33.184080017892, 66.368160035784>
   colour White
}

background { colour rgb < 1.0000, 1.0000, 1.0000 > }

/* lump the whole cluster into a union that is closed at the end
of the file */
union {

// declaring atom positions:
#declare A1  = <  2.917248,  0.447070,  2.965455 >;
#declare A2  = <  3.824827,  0.025959,  1.930283 >;
#declare A3  = <  2.047122, -0.478123,  3.526432 >;
#declare A4  = <  3.826568, -1.291591,  1.499383 >;
#declare A5  = <  3.929671, -1.598126,  0.097190 >;
#declare A6  = <  3.921273,  1.099042,  0.975252 >;
#declare A7  = <  4.016002,  0.800327, -0.377446 >;
#declare A8  = <  4.020873, -0.565361, -0.824422 >;
#declare A9  = <  0.237044,  1.160169,  3.441307 >;
#declare A10  = <  1.129647,  2.125986,  2.888138 >;
#declare A11  = <  0.678357, -0.115686,  3.779198 >;
#declare A12  = <  2.471708,  1.775856,  2.651432 >;
#declare A13  = <  3.087075,  2.175428,  1.432161 >;
#declare A14  = <  0.364881,  2.944474,  1.969492 >;
#declare A15  = <  0.977362,  3.342448,  0.755991 >;
#declare A16  = <  2.336061,  2.910300,  0.496673 >;
#declare A17  = < -1.404040, -1.043055,  2.923902 >;
#declare A18  = < -1.883920,  0.246011,  2.640049 >;
#declare A19  = < -0.150922, -1.245708,  3.524942 >;
#declare A20  = < -1.070474,  1.361933,  2.859566 >;
#declare A21  = < -1.016458,  2.502356,  1.988854 >;
#declare A22  = < -2.888541,  0.198776,  1.501617 >;
#declare A23  = < -2.476204,  1.205266,  0.476318 >;
#declare A24  = < -1.759828,  2.418272,  0.745873 >;
#declare A25  = <  0.260912, -3.178777,  2.080405 >;
#declare A26  = < -1.037813, -2.984088,  1.478257 >;
#declare A27  = <  0.688826, -2.314293,  3.080181 >;
#declare A28  = < -1.855043, -1.937985,  1.887258 >;
#declare A29  = < -2.636216, -1.200556,  0.949131 >;
#declare A30  = < -0.931836, -3.283850,  0.091042 >;
#declare A31  = < -1.647872, -2.519259, -0.827153 >;
#declare A32  = < -2.519761, -1.485695, -0.386122 >;
#declare A33  = <  2.926559, -2.248604,  2.085723 >;
#declare A34  = <  2.482109, -3.138291,  1.051089 >;
#declare A35  = <  2.050252, -1.844176,  3.082280 >;
#declare A36  = <  1.163588, -3.597962,  1.055887 >;
#declare A37  = <  0.429219, -3.655961, -0.179884 >;
#declare A38  = <  3.100326, -2.737714, -0.175452 >;
#declare A39  = <  2.389190, -2.803516, -1.375705 >;
#declare A40  = <  1.027121, -3.267946, -1.367652 >;
#declare A41  = < -1.506107, -0.825857, -2.413284 >;
#declare A42  = < -1.031239, -2.118432, -2.056112 >;
#declare A43  = <  0.284224, -2.494417, -2.323943 >;
#declare A44  = < -0.654297,  0.085855, -2.983649 >;
#declare A45  = < -1.484884,  1.843032, -1.478906 >;
#declare A46  = < -2.322186,  0.885210, -0.884285 >;
#declare A47  = < -2.645265, -0.440097, -1.482543 >;
#declare A48  = < -0.738760,  1.589830, -2.747750 >;
#declare A49  = <  1.120759,  2.785466, -1.484612 >;
#declare A50  = <  0.232595,  3.313534, -0.487724 >;
#declare A51  = < -1.133530,  2.824230, -0.494331 >;
#declare A52  = <  0.719540,  1.934901, -2.518157 >;
#declare A53  = <  2.822321,  0.685340, -2.372371 >;
#declare A54  = <  3.256249,  1.558891, -1.334433 >;
#declare A55  = <  2.420550,  2.579097, -0.888385 >;
#declare A56  = <  1.542267,  0.870080, -2.919155 >;
#declare A57  = <  1.173064, -1.549136, -2.908216 >;
#declare A58  = <  2.480741, -1.738438, -2.322891 >;
#declare A59  = <  3.279227, -0.632589, -2.057501 >;
#declare A60  = <  0.708922, -0.272563, -3.199007 >;
#declare A61  = <  0.121923,  1.054397,  0.399603 >;
#declare A62  = < -1.312250,  2.369879, -3.916608 >;
#declare A63  = < -0.573948,  2.207542, -5.021802 >;
#declare A64  = < -2.556406,  1.976210, -4.184721 >;
#declare A65  = < -1.348005,  3.679388, -3.627474 >;
#declare A66  = < -4.008651, -0.526741, -2.160422 >;
#declare A67  = < -4.982022, -0.148489, -1.336135 >;
#declare A68  = < -4.251675, -1.792444, -2.528917 >;
#declare A69  = < -4.086187,  0.242623, -3.244279 >;
#declare A70  = < -4.305414,  0.409189,  2.017036 >;
#declare A71  = < -4.404501,  1.585128,  2.649642 >;
#declare A72  = < -5.196927,  0.402411,  1.026494 >;
#declare A73  = < -4.645023, -0.546380,  2.887916 >;

// place the atoms:
  object {
    C
    translate A1
  }
  object {
    C
    translate A2
  }
  object {
    C
    translate A3
  }
  object {
    C
    translate A4
  }
  object {
    C
    translate A5
  }
  object {
    C
    translate A6
  }
  object {
    C
    translate A7
  }
  object {
    C
    translate A8
  }
  object {
    C
    translate A9
  }
  object {
    C
    translate A10
  }
  object {
    C
    translate A11
  }
  object {
    C
    translate A12
  }
  object {
    C
    translate A13
  }
  object {
    C
    translate A14
  }
  object {
    C
    translate A15
  }
  object {
    C
    translate A16
  }
  object {
    C
    translate A17
  }
  object {
    C
    translate A18
  }
  object {
    C
    translate A19
  }
  object {
    C
    translate A20
  }
  object {
    C
    translate A21
  }
  object {
    C
    translate A22
  }
  object {
    C
    translate A23
  }
  object {
    C
    translate A24
  }
  object {
    C
    translate A25
  }
  object {
    C
    translate A26
  }
  object {
    C
    translate A27
  }
  object {
    C
    translate A28
  }
  object {
    C
    translate A29
  }
  object {
    C
    translate A30
  }
  object {
    C
    translate A31
  }
  object {
    C
    translate A32
  }
  object {
    C
    translate A33
  }
  object {
    C
    translate A34
  }
  object {
    C
    translate A35
  }
  object {
    C
    translate A36
  }
  object {
    C
    translate A37
  }
  object {
    C
    translate A38
  }
  object {
    C
    translate A39
  }
  object {
    C
    translate A40
  }
  object {
    C
    translate A41
  }
  object {
    C
    translate A42
  }
  object {
    C
    translate A43
  }
  object {
    C
    translate A44
  }
  object {
    C
    translate A45
  }
  object {
    C
    translate A46
  }
  object {
    C
    translate A47
  }
  object {
    C
    translate A48
  }
  object {
    C
    translate A49
  }
  object {
    C
    translate A50
  }
  object {
    C
    translate A51
  }
  object {
    C
    translate A52
  }
  object {
    C
    translate A53
  }
  object {
    C
    translate A54
  }
  object {
    C
    translate A55
  }
  object {
    C
    translate A56
  }
  object {
    C
    translate A57
  }
  object {
    C
    translate A58
  }
  object {
    C
    translate A59
  }
  object {
    C
    translate A60
  }
  object {
    Gd
    translate A61
  }
  object {
    C
    translate A62
  }
  object {
    F
    translate A63
  }
  object {
    F
    translate A64
  }
  object {
    F
    translate A65
  }
  object {
    C
    translate A66
  }
  object {
    F
    translate A67
  }
  object {
    F
    translate A68
  }
  object {
    F
    translate A69
  }
  object {
    C
    translate A70
  }
  object {
    F
    translate A71
  }
  object {
    F
    translate A72
  }
  object {
    F
    translate A73
  }

//declare the bonding as symbolic conections:

// Bond from atom 1 to 2
  cylinder {
    A1,
    A2,
    BondWidth
  pigment {colour CColour}
  finish  {Smooth}
}

// Bond from atom 1 to 3
  cylinder {
    A1,
    A3,
    BondWidth
  pigment {colour CColour}
  finish  {Smooth}
}

// Bond from atom 1 to 12
  cylinder {
    A1,
    A12,
    BondWidth
  pigment {colour CColour}
  finish  {Smooth}
}

// Bond from atom 2 to 4
  cylinder {
    A2,
    A4,
    BondWidth
  pigment {colour CColour}
  finish  {Smooth}
}

// Bond from atom 2 to 6
  cylinder {
    A2,
    A6,
    BondWidth
  pigment {colour CColour}
  finish  {Smooth}
}

// Bond from atom 3 to 11
  cylinder {
    A3,
    A11,
    BondWidth
  pigment {colour CColour}
  finish  {Smooth}
}

// Bond from atom 3 to 35
  cylinder {
    A3,
    A35,
    BondWidth
  pigment {colour CColour}
  finish  {Smooth}
}

// Bond from atom 4 to 5
  cylinder {
    A4,
    A5,
    BondWidth
  pigment {colour CColour}
  finish  {Smooth}
}

// Bond from atom 4 to 33
  cylinder {
    A4,
    A33,
    BondWidth
  pigment {colour CColour}
  finish  {Smooth}
}

// Bond from atom 5 to 8
  cylinder {
    A5,
    A8,
    BondWidth
  pigment {colour CColour}
  finish  {Smooth}
}

// Bond from atom 5 to 38
  cylinder {
    A5,
    A38,
    BondWidth
  pigment {colour CColour}
  finish  {Smooth}
}

// Bond from atom 6 to 7
  cylinder {
    A6,
    A7,
    BondWidth
  pigment {colour CColour}
  finish  {Smooth}
}

// Bond from atom 6 to 13
  cylinder {
    A6,
    A13,
    BondWidth
  pigment {colour CColour}
  finish  {Smooth}
}

// Bond from atom 7 to 8
  cylinder {
    A7,
    A8,
    BondWidth
  pigment {colour CColour}
  finish  {Smooth}
}

// Bond from atom 7 to 54
  cylinder {
    A7,
    A54,
    BondWidth
  pigment {colour CColour}
  finish  {Smooth}
}

// Bond from atom 8 to 59
  cylinder {
    A8,
    A59,
    BondWidth
  pigment {colour CColour}
  finish  {Smooth}
}

// Bond from atom 9 to 10
  cylinder {
    A9,
    A10,
    BondWidth
  pigment {colour CColour}
  finish  {Smooth}
}

// Bond from atom 9 to 11
  cylinder {
    A9,
    A11,
    BondWidth
  pigment {colour CColour}
  finish  {Smooth}
}

// Bond from atom 9 to 20
  cylinder {
    A9,
    A20,
    BondWidth
  pigment {colour CColour}
  finish  {Smooth}
}

// Bond from atom 10 to 12
  cylinder {
    A10,
    A12,
    BondWidth
  pigment {colour CColour}
  finish  {Smooth}
}

// Bond from atom 10 to 14
  cylinder {
    A10,
    A14,
    BondWidth
  pigment {colour CColour}
  finish  {Smooth}
}

// Bond from atom 11 to 19
  cylinder {
    A11,
    A19,
    BondWidth
  pigment {colour CColour}
  finish  {Smooth}
}

// Bond from atom 12 to 13
  cylinder {
    A12,
    A13,
    BondWidth
  pigment {colour CColour}
  finish  {Smooth}
}

// Bond from atom 13 to 16
  cylinder {
    A13,
    A16,
    BondWidth
  pigment {colour CColour}
  finish  {Smooth}
}

// Bond from atom 14 to 15
  cylinder {
    A14,
    A15,
    BondWidth
  pigment {colour CColour}
  finish  {Smooth}
}

// Bond from atom 14 to 21
  cylinder {
    A14,
    A21,
    BondWidth
  pigment {colour CColour}
  finish  {Smooth}
}

// Bond from atom 14 to 61
  cylinder {
    A14,
    ((A14+A61)/2),
    BondWidth
  pigment {colour CColour}
  finish  {Smooth}
}
  cylinder {
    A61,
    ((A14+A61)/2),
    BondWidth
  pigment {colour GdColour}
  finish  {Smooth}
}

// Bond from atom 15 to 16
  cylinder {
    A15,
    A16,
    BondWidth
  pigment {colour CColour}
  finish  {Smooth}
}

// Bond from atom 15 to 50
  cylinder {
    A15,
    A50,
    BondWidth
  pigment {colour CColour}
  finish  {Smooth}
}

// Bond from atom 15 to 61
  cylinder {
    A15,
    ((A15+A61)/2),
    BondWidth
  pigment {colour CColour}
  finish  {Smooth}
}
  cylinder {
    A61,
    ((A15+A61)/2),
    BondWidth
  pigment {colour GdColour}
  finish  {Smooth}
}

// Bond from atom 16 to 55
  cylinder {
    A16,
    A55,
    BondWidth
  pigment {colour CColour}
  finish  {Smooth}
}

// Bond from atom 17 to 18
  cylinder {
    A17,
    A18,
    BondWidth
  pigment {colour CColour}
  finish  {Smooth}
}

// Bond from atom 17 to 19
  cylinder {
    A17,
    A19,
    BondWidth
  pigment {colour CColour}
  finish  {Smooth}
}

// Bond from atom 17 to 28
  cylinder {
    A17,
    A28,
    BondWidth
  pigment {colour CColour}
  finish  {Smooth}
}

// Bond from atom 18 to 20
  cylinder {
    A18,
    A20,
    BondWidth
  pigment {colour CColour}
  finish  {Smooth}
}

// Bond from atom 18 to 22
  cylinder {
    A18,
    A22,
    BondWidth
  pigment {colour CColour}
  finish  {Smooth}
}

// Bond from atom 19 to 27
  cylinder {
    A19,
    A27,
    BondWidth
  pigment {colour CColour}
  finish  {Smooth}
}

// Bond from atom 20 to 21
  cylinder {
    A20,
    A21,
    BondWidth
  pigment {colour CColour}
  finish  {Smooth}
}

// Bond from atom 20 to 61
  cylinder {
    A20,
    ((A20+A61)/2),
    BondWidth
  pigment {colour CColour}
  finish  {Smooth}
}
  cylinder {
    A61,
    ((A20+A61)/2),
    BondWidth
  pigment {colour GdColour}
  finish  {Smooth}
}

// Bond from atom 21 to 24
  cylinder {
    A21,
    A24,
    BondWidth
  pigment {colour CColour}
  finish  {Smooth}
}

// Bond from atom 21 to 61
  cylinder {
    A21,
    ((A21+A61)/2),
    BondWidth
  pigment {colour CColour}
  finish  {Smooth}
}
  cylinder {
    A61,
    ((A21+A61)/2),
    BondWidth
  pigment {colour GdColour}
  finish  {Smooth}
}

// Bond from atom 22 to 23
  cylinder {
    A22,
    A23,
    BondWidth
  pigment {colour CColour}
  finish  {Smooth}
}

// Bond from atom 22 to 29
  cylinder {
    A22,
    A29,
    BondWidth
  pigment {colour CColour}
  finish  {Smooth}
}

// Bond from atom 22 to 70
  cylinder {
    A22,
    A70,
    BondWidth
  pigment {colour CColour}
  finish  {Smooth}
}

// Bond from atom 23 to 24
  cylinder {
    A23,
    A24,
    BondWidth
  pigment {colour CColour}
  finish  {Smooth}
}

// Bond from atom 23 to 46
  cylinder {
    A23,
    A46,
    BondWidth
  pigment {colour CColour}
  finish  {Smooth}
}

// Bond from atom 23 to 61
  cylinder {
    A23,
    ((A23+A61)/2),
    BondWidth
  pigment {colour CColour}
  finish  {Smooth}
}
  cylinder {
    A61,
    ((A23+A61)/2),
    BondWidth
  pigment {colour GdColour}
  finish  {Smooth}
}

// Bond from atom 24 to 51
  cylinder {
    A24,
    A51,
    BondWidth
  pigment {colour CColour}
  finish  {Smooth}
}

// Bond from atom 24 to 61
  cylinder {
    A24,
    ((A24+A61)/2),
    BondWidth
  pigment {colour CColour}
  finish  {Smooth}
}
  cylinder {
    A61,
    ((A24+A61)/2),
    BondWidth
  pigment {colour GdColour}
  finish  {Smooth}
}

// Bond from atom 25 to 26
  cylinder {
    A25,
    A26,
    BondWidth
  pigment {colour CColour}
  finish  {Smooth}
}

// Bond from atom 25 to 27
  cylinder {
    A25,
    A27,
    BondWidth
  pigment {colour CColour}
  finish  {Smooth}
}

// Bond from atom 25 to 36
  cylinder {
    A25,
    A36,
    BondWidth
  pigment {colour CColour}
  finish  {Smooth}
}

// Bond from atom 26 to 28
  cylinder {
    A26,
    A28,
    BondWidth
  pigment {colour CColour}
  finish  {Smooth}
}

// Bond from atom 26 to 30
  cylinder {
    A26,
    A30,
    BondWidth
  pigment {colour CColour}
  finish  {Smooth}
}

// Bond from atom 27 to 35
  cylinder {
    A27,
    A35,
    BondWidth
  pigment {colour CColour}
  finish  {Smooth}
}

// Bond from atom 28 to 29
  cylinder {
    A28,
    A29,
    BondWidth
  pigment {colour CColour}
  finish  {Smooth}
}

// Bond from atom 29 to 32
  cylinder {
    A29,
    A32,
    BondWidth
  pigment {colour CColour}
  finish  {Smooth}
}

// Bond from atom 30 to 31
  cylinder {
    A30,
    A31,
    BondWidth
  pigment {colour CColour}
  finish  {Smooth}
}

// Bond from atom 30 to 37
  cylinder {
    A30,
    A37,
    BondWidth
  pigment {colour CColour}
  finish  {Smooth}
}

// Bond from atom 31 to 32
  cylinder {
    A31,
    A32,
    BondWidth
  pigment {colour CColour}
  finish  {Smooth}
}

// Bond from atom 31 to 42
  cylinder {
    A31,
    A42,
    BondWidth
  pigment {colour CColour}
  finish  {Smooth}
}

// Bond from atom 32 to 47
  cylinder {
    A32,
    A47,
    BondWidth
  pigment {colour CColour}
  finish  {Smooth}
}

// Bond from atom 33 to 34
  cylinder {
    A33,
    A34,
    BondWidth
  pigment {colour CColour}
  finish  {Smooth}
}

// Bond from atom 33 to 35
  cylinder {
    A33,
    A35,
    BondWidth
  pigment {colour CColour}
  finish  {Smooth}
}

// Bond from atom 34 to 36
  cylinder {
    A34,
    A36,
    BondWidth
  pigment {colour CColour}
  finish  {Smooth}
}

// Bond from atom 34 to 38
  cylinder {
    A34,
    A38,
    BondWidth
  pigment {colour CColour}
  finish  {Smooth}
}

// Bond from atom 36 to 37
  cylinder {
    A36,
    A37,
    BondWidth
  pigment {colour CColour}
  finish  {Smooth}
}

// Bond from atom 37 to 40
  cylinder {
    A37,
    A40,
    BondWidth
  pigment {colour CColour}
  finish  {Smooth}
}

// Bond from atom 38 to 39
  cylinder {
    A38,
    A39,
    BondWidth
  pigment {colour CColour}
  finish  {Smooth}
}

// Bond from atom 39 to 40
  cylinder {
    A39,
    A40,
    BondWidth
  pigment {colour CColour}
  finish  {Smooth}
}

// Bond from atom 39 to 58
  cylinder {
    A39,
    A58,
    BondWidth
  pigment {colour CColour}
  finish  {Smooth}
}

// Bond from atom 40 to 43
  cylinder {
    A40,
    A43,
    BondWidth
  pigment {colour CColour}
  finish  {Smooth}
}

// Bond from atom 41 to 42
  cylinder {
    A41,
    A42,
    BondWidth
  pigment {colour CColour}
  finish  {Smooth}
}

// Bond from atom 41 to 44
  cylinder {
    A41,
    A44,
    BondWidth
  pigment {colour CColour}
  finish  {Smooth}
}

// Bond from atom 41 to 47
  cylinder {
    A41,
    A47,
    BondWidth
  pigment {colour CColour}
  finish  {Smooth}
}

// Bond from atom 42 to 43
  cylinder {
    A42,
    A43,
    BondWidth
  pigment {colour CColour}
  finish  {Smooth}
}

// Bond from atom 43 to 57
  cylinder {
    A43,
    A57,
    BondWidth
  pigment {colour CColour}
  finish  {Smooth}
}

// Bond from atom 44 to 48
  cylinder {
    A44,
    A48,
    BondWidth
  pigment {colour CColour}
  finish  {Smooth}
}

// Bond from atom 44 to 60
  cylinder {
    A44,
    A60,
    BondWidth
  pigment {colour CColour}
  finish  {Smooth}
}

// Bond from atom 45 to 46
  cylinder {
    A45,
    A46,
    BondWidth
  pigment {colour CColour}
  finish  {Smooth}
}

// Bond from atom 45 to 48
  cylinder {
    A45,
    A48,
    BondWidth
  pigment {colour CColour}
  finish  {Smooth}
}

// Bond from atom 45 to 51
  cylinder {
    A45,
    A51,
    BondWidth
  pigment {colour CColour}
  finish  {Smooth}
}

// Bond from atom 45 to 61
  cylinder {
    A45,
    ((A45+A61)/2),
    BondWidth
  pigment {colour CColour}
  finish  {Smooth}
}
  cylinder {
    A61,
    ((A45+A61)/2),
    BondWidth
  pigment {colour GdColour}
  finish  {Smooth}
}

// Bond from atom 46 to 47
  cylinder {
    A46,
    A47,
    BondWidth
  pigment {colour CColour}
  finish  {Smooth}
}

// Bond from atom 46 to 61
  cylinder {
    A46,
    ((A46+A61)/2),
    BondWidth
  pigment {colour CColour}
  finish  {Smooth}
}
  cylinder {
    A61,
    ((A46+A61)/2),
    BondWidth
  pigment {colour GdColour}
  finish  {Smooth}
}

// Bond from atom 47 to 66
  cylinder {
    A47,
    A66,
    BondWidth
  pigment {colour CColour}
  finish  {Smooth}
}

// Bond from atom 48 to 52
  cylinder {
    A48,
    A52,
    BondWidth
  pigment {colour CColour}
  finish  {Smooth}
}

// Bond from atom 48 to 62
  cylinder {
    A48,
    A62,
    BondWidth
  pigment {colour CColour}
  finish  {Smooth}
}

// Bond from atom 49 to 50
  cylinder {
    A49,
    A50,
    BondWidth
  pigment {colour CColour}
  finish  {Smooth}
}

// Bond from atom 49 to 52
  cylinder {
    A49,
    A52,
    BondWidth
  pigment {colour CColour}
  finish  {Smooth}
}

// Bond from atom 49 to 55
  cylinder {
    A49,
    A55,
    BondWidth
  pigment {colour CColour}
  finish  {Smooth}
}

// Bond from atom 49 to 61
  cylinder {
    A49,
    ((A49+A61)/2),
    BondWidth
  pigment {colour CColour}
  finish  {Smooth}
}
  cylinder {
    A61,
    ((A49+A61)/2),
    BondWidth
  pigment {colour GdColour}
  finish  {Smooth}
}

// Bond from atom 50 to 51
  cylinder {
    A50,
    A51,
    BondWidth
  pigment {colour CColour}
  finish  {Smooth}
}

// Bond from atom 50 to 61
  cylinder {
    A50,
    ((A50+A61)/2),
    BondWidth
  pigment {colour CColour}
  finish  {Smooth}
}
  cylinder {
    A61,
    ((A50+A61)/2),
    BondWidth
  pigment {colour GdColour}
  finish  {Smooth}
}

// Bond from atom 51 to 61
  cylinder {
    A51,
    ((A51+A61)/2),
    BondWidth
  pigment {colour CColour}
  finish  {Smooth}
}
  cylinder {
    A61,
    ((A51+A61)/2),
    BondWidth
  pigment {colour GdColour}
  finish  {Smooth}
}

// Bond from atom 52 to 56
  cylinder {
    A52,
    A56,
    BondWidth
  pigment {colour CColour}
  finish  {Smooth}
}

// Bond from atom 53 to 54
  cylinder {
    A53,
    A54,
    BondWidth
  pigment {colour CColour}
  finish  {Smooth}
}

// Bond from atom 53 to 56
  cylinder {
    A53,
    A56,
    BondWidth
  pigment {colour CColour}
  finish  {Smooth}
}

// Bond from atom 53 to 59
  cylinder {
    A53,
    A59,
    BondWidth
  pigment {colour CColour}
  finish  {Smooth}
}

// Bond from atom 54 to 55
  cylinder {
    A54,
    A55,
    BondWidth
  pigment {colour CColour}
  finish  {Smooth}
}

// Bond from atom 56 to 60
  cylinder {
    A56,
    A60,
    BondWidth
  pigment {colour CColour}
  finish  {Smooth}
}

// Bond from atom 57 to 58
  cylinder {
    A57,
    A58,
    BondWidth
  pigment {colour CColour}
  finish  {Smooth}
}

// Bond from atom 57 to 60
  cylinder {
    A57,
    A60,
    BondWidth
  pigment {colour CColour}
  finish  {Smooth}
}

// Bond from atom 58 to 59
  cylinder {
    A58,
    A59,
    BondWidth
  pigment {colour CColour}
  finish  {Smooth}
}

// Bond from atom 62 to 63
  cylinder {
    A62,
    ((A62+A63)/2),
    BondWidth
  pigment {colour CColour}
  finish  {Smooth}
}
  cylinder {
    A63,
    ((A62+A63)/2),
    BondWidth
  pigment {colour FColour}
  finish  {Smooth}
}

// Bond from atom 62 to 64
  cylinder {
    A62,
    ((A62+A64)/2),
    BondWidth
  pigment {colour CColour}
  finish  {Smooth}
}
  cylinder {
    A64,
    ((A62+A64)/2),
    BondWidth
  pigment {colour FColour}
  finish  {Smooth}
}

// Bond from atom 62 to 65
  cylinder {
    A62,
    ((A62+A65)/2),
    BondWidth
  pigment {colour CColour}
  finish  {Smooth}
}
  cylinder {
    A65,
    ((A62+A65)/2),
    BondWidth
  pigment {colour FColour}
  finish  {Smooth}
}

// Bond from atom 66 to 67
  cylinder {
    A66,
    ((A66+A67)/2),
    BondWidth
  pigment {colour CColour}
  finish  {Smooth}
}
  cylinder {
    A67,
    ((A66+A67)/2),
    BondWidth
  pigment {colour FColour}
  finish  {Smooth}
}

// Bond from atom 66 to 68
  cylinder {
    A66,
    ((A66+A68)/2),
    BondWidth
  pigment {colour CColour}
  finish  {Smooth}
}
  cylinder {
    A68,
    ((A66+A68)/2),
    BondWidth
  pigment {colour FColour}
  finish  {Smooth}
}

// Bond from atom 66 to 69
  cylinder {
    A66,
    ((A66+A69)/2),
    BondWidth
  pigment {colour CColour}
  finish  {Smooth}
}
  cylinder {
    A69,
    ((A66+A69)/2),
    BondWidth
  pigment {colour FColour}
  finish  {Smooth}
}

// Bond from atom 70 to 71
  cylinder {
    A70,
    ((A70+A71)/2),
    BondWidth
  pigment {colour CColour}
  finish  {Smooth}
}
  cylinder {
    A71,
    ((A70+A71)/2),
    BondWidth
  pigment {colour FColour}
  finish  {Smooth}
}

// Bond from atom 70 to 72
  cylinder {
    A70,
    ((A70+A72)/2),
    BondWidth
  pigment {colour CColour}
  finish  {Smooth}
}
  cylinder {
    A72,
    ((A70+A72)/2),
    BondWidth
  pigment {colour FColour}
  finish  {Smooth}
}

// Bond from atom 70 to 73
  cylinder {
    A70,
    ((A70+A73)/2),
    BondWidth
  pigment {colour CColour}
  finish  {Smooth}
}
  cylinder {
    A73,
    ((A70+A73)/2),
    BondWidth
  pigment {colour FColour}
  finish  {Smooth}
}

// any rotation/translation statements here affect the whole cluster
// e.g. rotate 30*x

rotate -180*x
rotate 90*y
}
