# Supplementary material for: Determining addition pathways and stable isomers for CF3 functionalization of endohedral Gd@C60
Source: R Soc Open Sci. 2018 Sep 5;5(9):180588. doi: 10.1098/rsos.180588 (PMC6170591; doi:10.1098/rsos.180588)
Supplement: Ewels_Structures_ESM.tar.gz.png [file rsos180588supp1.gz › CF3_open_data/neutral/3/21/21.xyz]

73
#Set no. 47 (Final)
 C     2.15374272701     0.59360582013     2.66645549501
 C     3.06132115735     0.17249448090     1.63128288821
 C     1.28361615373    -0.33158697134     3.22743186719
 C     3.06306291164    -1.14505498107     1.20038296017
 C     3.16616584765    -1.45159077754    -0.20180975819
 C     3.15776760187     1.24557709271     0.67625267282
 C     3.25249634033     0.94686240736    -0.67644602479
 C     3.25736764199    -0.41882532393    -1.12342206705
 C    -0.52646113800     1.30670429141     3.14230776729
 C     0.36614139715     2.27252133515     2.58913794049
 C    -0.08514830957     0.03084979007     3.48019867612
 C     1.70820224732     1.92239123474     2.35243230283
 C     2.32356909271     2.32196392967     1.13316124639
 C    -0.39862451830     3.09100952455     1.67049187398
 C     0.21385604824     3.48898368402     0.45699138846
 C     1.57255580547     3.05683555564     0.19767355309
 C    -2.16754580617    -0.89651952733     2.62490247539
 C    -2.64742548640     0.39254669233     2.34104884114
 C    -0.91442721576    -1.09917240630     3.22594235533
 C    -1.83397981845     1.50846850963     2.56056593511
 C    -1.77996377298     2.64889192353     1.68985458120
 C    -3.65204642674     0.34531123710     1.20261764941
 C    -3.23970952573     1.35180156435     0.17731788176
 C    -2.52333386376     2.56480786973     0.44687319345
 C    -0.50259371041    -3.03224173560     1.78140563390
 C    -1.80131882113    -2.83755249610     1.17925747539
 C    -0.07467982603    -2.16775701669     2.78118163441
 C    -2.61854846348    -1.79144906832     1.58825791831
 C    -3.39972192165    -1.05402043273     0.65013143184
 C    -1.69534141504    -3.13731399287    -0.20795734443
 C    -2.41137723868    -2.37272302513    -1.12615278950
 C    -3.28326626726    -1.33915907359    -0.68512177753
 C     2.16305362473    -2.10206825502     1.78672293369
 C     1.71860303707    -2.99175574772     0.75208897347
 C     1.28674596313    -1.69764050754     2.78328059581
 C     0.40008281650    -3.45142595582     0.75688750655
 C    -0.33428605083    -3.50942517332    -0.47888338802
 C     2.33682078130    -2.59117798654    -0.47445154270
 C     1.62568414739    -2.65698003662    -1.67470500542
 C     0.26361519834    -3.12141067527    -1.66665158056
 C    -2.26961259059    -0.67932127440    -2.71228381045
 C    -1.79474422639    -1.97189664135    -2.35511215562
 C    -0.47928162320    -2.34788161021    -2.62294308840
 C    -1.41780217188     0.23239095552    -3.28264908372
 C    -2.24838960352     1.98956723565    -1.77790603637
 C    -3.08569168393     1.03174516701    -1.18328481490
 C    -3.40877055760    -0.29356163499    -1.78154231156
 C    -1.50226548976     1.73636530051    -3.04674950925
 C     0.35725366929     2.93200172540    -1.78361142340
 C    -0.53091022548     3.46006909829    -0.78672413577
 C    -1.89703571247     2.97076527746    -0.79333056280
 C    -0.04396510034     2.08143627823    -2.81715621980
 C     2.05881504016     0.83187583569    -2.67137058916
 C     2.49274394110     1.70542606584    -1.63343251768
 C     1.65704461016     2.72563208752    -1.18738456281
 C     0.77876180573     1.01661595222    -3.21815430005
 C     0.40955876123    -1.40260026781    -3.20721603092
 C     1.71723584140    -1.59190248866    -2.62189112283
 C     2.51572152463    -0.48605340894    -2.35650066042
 C    -0.05458376899    -0.12602706051    -3.49800670318
Gd    -0.64158246850     1.20093208876     0.10060289413
 C    -2.07575533233     2.51641466230    -4.21560817094
 F    -1.33745401003     2.35407744008    -5.32080216246
 F    -3.31991199716     2.12274524086    -4.48372055892
 F    -2.11151099150     3.82592358673    -3.92647373359
 C    -4.77215662210    -0.38020588342    -2.45942183335
 F    -5.74552746358    -0.00195368833    -1.63513514447
 F    -5.01518032865    -1.64590822573    -2.82791690916
 F    -4.84969251070     0.38915875124    -3.54327847068
 C    -5.06891994939     0.55572460815     1.71803656701
 F    -5.16800617134     1.73166332433     2.35064279744
 F    -5.96043236298     0.54894631979     0.72749475353
 F    -5.40852836999    -0.39984456985     2.58891627926
