# Supplementary material for: Determining addition pathways and stable isomers for CF3 functionalization of endohedral Gd@C60
Source: R Soc Open Sci. 2018 Sep 5;5(9):180588. doi: 10.1098/rsos.180588 (PMC6170591; doi:10.1098/rsos.180588)
Supplement: Ewels_Structures_ESM.tar.gz.png [file rsos180588supp1.gz › CF3_open_data/neutral/3/GdC60CF3.2.xyz]

69
#Set no. 54 (Final)
 C     2.16270430329     0.60634032579     2.65706115121
 C     3.06271081993     0.17602102370     1.61827444015
 C     1.29029199342    -0.30998363035     3.24451399434
 C     3.06494408334    -1.14491646437     1.19746622093
 C     3.16898493247    -1.45457734450    -0.19937688525
 C     3.17644340587     1.23792006393     0.65619821522
 C     3.28703593364     0.93787147236    -0.69617364692
 C     3.28100706091    -0.42788421037    -1.13127406753
 C    -0.51660379331     1.34199019244     3.17356585063
 C     0.38683625551     2.28133495222     2.56897895366
 C    -0.06405814916     0.06307078572     3.51264199708
 C     1.71406473127     1.92030044838     2.32617317920
 C     2.34084550463     2.31905601071     1.09287594646
 C    -0.35018266904     3.06291901281     1.62053782004
 C     0.27067895862     3.46569334653     0.41479597833
 C     1.63275282736     3.06884754503     0.16065036500
 C    -2.17151462507    -0.85724508147     2.64736396017
 C    -2.69092610677     0.46296950709     2.36380804264
 C    -0.90953577677    -1.06211023043     3.23712329153
 C    -1.82850581285     1.56215017012     2.61755516776
 C    -1.71458271204     2.63597473623     1.65069520208
 C    -3.48852127855     0.40119814876     1.15058018848
 C    -3.35901833503     1.45878399052     0.15836831512
 C    -2.45800833714     2.56676346939     0.43439679210
 C    -0.51435637651    -3.00099833750     1.78915401822
 C    -1.80176532299    -2.78641817418     1.18138591601
 C    -0.08011933891    -2.13894200346     2.79203797048
 C    -2.60326950276    -1.72802892993     1.59926871911
 C    -3.37611889804    -0.94931136411     0.65414510388
 C    -1.70193823602    -3.09900302222    -0.20572320820
 C    -2.40020664739    -2.30517216075    -1.12428862785
 C    -3.25975403813    -1.26731042257    -0.70635622136
 C     2.15242206774    -2.08896610912     1.79414779703
 C     1.70204463195    -2.97938946961     0.75919143149
 C     1.28550935739    -1.67697938217     2.79316770297
 C     0.38423332570    -3.43401566047     0.76130834859
 C    -0.34870150101    -3.48760007791    -0.47445289045
 C     2.32733453905    -2.58811937683    -0.46782326003
 C     1.61547262566    -2.65445377179    -1.66599026438
 C     0.25815624496    -3.11143085424    -1.66531317480
 C    -2.25306936507    -0.63233939896    -2.73778024628
 C    -1.78215494035    -1.92527327595    -2.36658459924
 C    -0.47359370310    -2.32116585017    -2.62338771569
 C    -1.37915640670     0.26340829882    -3.30089098649
 C    -2.19464972432     1.98697758532    -1.77930450393
 C    -3.13579501838     1.10171825949    -1.21863237886
 C    -3.41060711268    -0.24171210746    -1.81918363553
 C    -1.45318435582     1.76142820640    -3.05109091955
 C     0.44540348503     2.96289901376    -1.83328095218
 C    -0.44484813420     3.42954362150    -0.79992277258
 C    -1.75469219953     2.88334561380    -0.78245352891
 C     0.01573896352     2.11304750094    -2.83563731304
 C     2.09423899963     0.82810685909    -2.68433916673
 C     2.55151558185     1.71366787145    -1.66024870528
 C     1.73753305064     2.75404097505    -1.23678586231
 C     0.82423576861     1.02364304655    -3.23501156071
 C     0.42957725148    -1.38947266543    -3.21130755097
 C     1.72607525973    -1.59063263563    -2.62458160889
 C     2.53668934971    -0.49540685857    -2.36006028554
 C    -0.02049645768    -0.10618872391    -3.51301678355
Gd    -1.25526767421     0.47466175151     0.39799676661
 C    -2.05427977327     2.52629457461    -4.22458387128
 F    -1.32919935487     2.34843260560    -5.33397218932
 F    -3.29876541973     2.11462729330    -4.47232319217
 F    -2.10872671901     3.84088738324    -3.98409286449
 C    -4.77067044580    -0.36989653568    -2.48804117071
 F    -5.73367706754     0.00626748105    -1.64089378259
 F    -5.01262919149    -1.64278176570    -2.82813651910
 F    -4.86410760519     0.38035916677    -3.58704302633
