# Supplementary material for: Determining addition pathways and stable isomers for CF3 functionalization of endohedral Gd@C60
Source: R Soc Open Sci. 2018 Sep 5;5(9):180588. doi: 10.1098/rsos.180588 (PMC6170591; doi:10.1098/rsos.180588)
Supplement: Ewels_Structures_ESM.tar.gz.png [file rsos180588supp1.gz › CF3_open_data/neutral/3/summary.txt]

-685.13157	21	7.008
-685.13120	42	7.008
-685.12325	12	7.008
-685.12280	18	7.008
-685.11764	20	7.008
-685.11319	29	7.008
-685.11144	24	7.008
-685.11138	11	7.007
-685.10855	44	7.008
-685.10812	19	7.009
-685.10810	17	7.008
-685.10806	15	7.008
-685.10801	10	6.991
-685.10711	25	7.008
-685.10698	8	7.008
-685.10626	23	7.008
-685.10469	32	7.008
-685.10447	14	6.990
-685.10435	26	7.008
-685.10386	36	7.008
-685.10375	9	7.008
-685.10355	16	7.008
-685.10329	34	7.008
-685.10328	37	7.008
-685.10261	22	7.008
-685.10228	43	7.008
-685.10064	49	7.008
-685.10060	13	7.006
-685.10007	2	7.007
-685.09934	3	7.008
-685.09900	6	7.009
-685.09851	33	7.008
-685.09797	1	7.006
-685.09745	40	7.008
-685.09727	31	6.995
-685.09693	38	7.001
-685.09517	7	7.004
-685.09512	50	7.009
-685.09492	27	7.007
-685.09464	46	7.001
-685.09407	30	7.008
-685.09383	35	7.006
-685.09277	48	7.007
-685.09222	41	7.008
-685.09209	28	7.008
-685.09067	4	7.009
-685.08881	5	7.027
-685.08858	45	7.005
-685.08839	39	7.009
-685.08795	47	7.008
-685.08396	51	6.964
