# Supplementary material for: Determining addition pathways and stable isomers for CF3 functionalization of endohedral Gd@C60
Source: R Soc Open Sci. 2018 Sep 5;5(9):180588. doi: 10.1098/rsos.180588 (PMC6170591; doi:10.1098/rsos.180588)
Supplement: Ewels_Structures_ESM.tar.gz.png [file rsos180588supp1.gz › CF3_open_data/neutral/3/final.xyz]

73
#Set no. 47 (Final)
 C     2.15374272701     0.59360582013     2.66645549501
 C     3.06132115735     0.17249448090     1.63128288821
 C     1.28361615373    -0.33158697134     3.22743186719
 C     3.06306291164    -1.14505498107     1.20038296017
 C     3.16616584765    -1.45159077754    -0.20180975819
 C     3.15776760187     1.24557709271     0.67625267282
 C     3.25249634033     0.94686240736    -0.67644602479
 C     3.25736764199    -0.41882532393    -1.12342206705
 C    -0.52646113800     1.30670429141     3.14230776729
 C     0.36614139715     2.27252133515     2.58913794049
 C    -0.08514830957     0.03084979007     3.48019867612
 C     1.70820224732     1.92239123474     2.35243230283
 C     2.32356909271     2.32196392967     1.13316124639
 C    -0.39862451830     3.09100952455     1.67049187398
 C     0.21385604824     3.48898368402     0.45699138846
 C     1.57255580547     3.05683555564     0.19767355309
 C    -2.16754580617    -0.89651952733     2.62490247539
 C    -2.64742548640     0.39254669233     2.34104884114
 C    -0.91442721576    -1.09917240630     3.22594235533
 C    -1.83397981845     1.50846850963     2.56056593511
 C    -1.77996377298     2.64889192353     1.68985458120
 C    -3.65204642674     0.34531123710     1.20261764941
 C    -3.23970952573     1.35180156435     0.17731788176
 C    -2.52333386376     2.56480786973     0.44687319345
 C    -0.50259371041    -3.03224173560     1.78140563390
 C    -1.80131882113    -2.83755249610     1.17925747539
 C    -0.07467982603    -2.16775701669     2.78118163441
 C    -2.61854846348    -1.79144906832     1.58825791831
 C    -3.39972192165    -1.05402043273     0.65013143184
 C    -1.69534141504    -3.13731399287    -0.20795734443
 C    -2.41137723868    -2.37272302513    -1.12615278950
 C    -3.28326626726    -1.33915907359    -0.68512177753
 C     2.16305362473    -2.10206825502     1.78672293369
 C     1.71860303707    -2.99175574772     0.75208897347
 C     1.28674596313    -1.69764050754     2.78328059581
 C     0.40008281650    -3.45142595582     0.75688750655
 C    -0.33428605083    -3.50942517332    -0.47888338802
 C     2.33682078130    -2.59117798654    -0.47445154270
 C     1.62568414739    -2.65698003662    -1.67470500542
 C     0.26361519834    -3.12141067527    -1.66665158056
 C    -2.26961259059    -0.67932127440    -2.71228381045
 C    -1.79474422639    -1.97189664135    -2.35511215562
 C    -0.47928162320    -2.34788161021    -2.62294308840
 C    -1.41780217188     0.23239095552    -3.28264908372
 C    -2.24838960352     1.98956723565    -1.77790603637
 C    -3.08569168393     1.03174516701    -1.18328481490
 C    -3.40877055760    -0.29356163499    -1.78154231156
 C    -1.50226548976     1.73636530051    -3.04674950925
 C     0.35725366929     2.93200172540    -1.78361142340
 C    -0.53091022548     3.46006909829    -0.78672413577
 C    -1.89703571247     2.97076527746    -0.79333056280
 C    -0.04396510034     2.08143627823    -2.81715621980
 C     2.05881504016     0.83187583569    -2.67137058916
 C     2.49274394110     1.70542606584    -1.63343251768
 C     1.65704461016     2.72563208752    -1.18738456281
 C     0.77876180573     1.01661595222    -3.21815430005
 C     0.40955876123    -1.40260026781    -3.20721603092
 C     1.71723584140    -1.59190248866    -2.62189112283
 C     2.51572152463    -0.48605340894    -2.35650066042
 C    -0.05458376899    -0.12602706051    -3.49800670318
Gd    -0.64158246850     1.20093208876     0.10060289413
 C    -2.07575533233     2.51641466230    -4.21560817094
 F    -1.33745401003     2.35407744008    -5.32080216246
 F    -3.31991199716     2.12274524086    -4.48372055892
 F    -2.11151099150     3.82592358673    -3.92647373359
 C    -4.77215662210    -0.38020588342    -2.45942183335
 F    -5.74552746358    -0.00195368833    -1.63513514447
 F    -5.01518032865    -1.64590822573    -2.82791690916
 F    -4.84969251070     0.38915875124    -3.54327847068
 C    -5.06891994939     0.55572460815     1.71803656701
 F    -5.16800617134     1.73166332433     2.35064279744
 F    -5.96043236298     0.54894631979     0.72749475353
 F    -5.40852836999    -0.39984456985     2.58891627926
73
#Set no. 26 (Final)
 C     2.16157091622     0.57773074351     2.65834697739
 C     3.06508334562     0.15535448872     1.62419378768
 C     1.28579289195    -0.32806054134     3.24119556506
 C     3.06700734036    -1.16568708351     1.20021811045
 C     3.17479400633    -1.47460077241    -0.19766420476
 C     3.16791628697     1.22195210114     0.66150452900
 C     3.27703145679     0.92158485052    -0.69047754415
 C     3.28150499797    -0.43825187206    -1.12711559354
 C    -0.52138077404     1.33078783607     3.17604171695
 C     0.37909566393     2.24549770860     2.55359100514
 C    -0.07299747948     0.04444077141     3.52363889505
 C     1.70510087247     1.89754812738     2.31287486617
 C     2.33610814934     2.29944280618     1.10074394611
 C    -0.36403450318     3.03636785098     1.59924872002
 C     0.27622840388     3.44822119903     0.42756205844
 C     1.59359961916     3.03824055372     0.16431455310
 C    -2.16096689752    -0.86435054165     2.64621279877
 C    -2.67320131125     0.45798294748     2.35138500602
 C    -0.90858268796    -1.07547882533     3.25505894736
 C    -1.83629568455     1.56955639700     2.61477274473
 C    -1.74844372674     2.66408086800     1.67075395743
 C    -3.45538519863     0.39648916102     1.12798296369
 C    -3.34066691907     1.46064255608     0.14614525589
 C    -2.48204894386     2.59399793601     0.42167780532
 C    -0.51174352231    -3.00717475481     1.79300100773
 C    -1.79558700109    -2.79696550607     1.17883250678
 C    -0.07816918324    -2.15520567272     2.80012924901
 C    -2.58606028679    -1.72915731066     1.59391628152
 C    -3.34246071987    -0.94942196010     0.63953035504
 C    -1.70035598105    -3.11524022029    -0.20605203654
 C    -2.40455906308    -2.32561024598    -1.12978390974
 C    -3.25411419661    -1.28727756946    -0.71515528119
 C     2.15741699626    -2.10575918673     1.79927076285
 C     1.70565954914    -2.99233593758     0.75949476632
 C     1.28748784580    -1.69774055998     2.79862711099
 C     0.38974082659    -3.43261094478     0.75886573322
 C    -0.34886814453    -3.49575596617    -0.47625332374
 C     2.33533363536    -2.60091784610    -0.46915591175
 C     1.61800535806    -2.67012309374    -1.66584146051
 C     0.26345752694    -3.12127408504    -1.66582378552
 C    -2.24698128391    -0.64203127951    -2.73878893658
 C    -1.77616955639    -1.93599427199    -2.36752681030
 C    -0.47016058545    -2.32964925716    -2.62727102057
 C    -1.37610362972     0.25701231341    -3.30135676381
 C    -2.17419539594     1.97625142142    -1.77650094207
 C    -3.11595351477     1.08996894516    -1.22463109763
 C    -3.39959887067    -0.25314703451    -1.81909081074
 C    -1.45200056502     1.75875539074    -3.06097652237
 C     0.44249537528     2.96316227899    -1.86408645090
 C    -0.48665096563     3.64923777597    -0.87110564178
 C    -1.76432916521     2.88077196794    -0.78441621265
 C     0.01076518137     2.11136050497    -2.84572759260
 C     2.08144189373     0.81723601801    -2.67995648678
 C     2.53100263587     1.69680293389    -1.65532203897
 C     1.70353667401     2.73190620416    -1.24002035620
 C     0.82247829288     1.01338113500    -3.24514355653
 C     0.42972894550    -1.39798532939    -3.21531597587
 C     1.72155309812    -1.59645141507    -2.61800815209
 C     2.53421392072    -0.50676257830    -2.35489777127
 C    -0.01861413806    -0.11277772868    -3.51821862376
Gd    -1.16286582764     0.64607728286     0.41647015654
 C    -2.06003917578     2.52224666407    -4.23254154625
 F    -1.33035081210     2.34287726629    -5.33917015566
 F    -3.30298852587     2.10847033610    -4.47602234117
 F    -2.11444863532     3.83288803259    -3.99795312238
 C    -4.76514580358    -0.37292275919    -2.48402424926
 F    -5.72762001410     0.00602900041    -1.63795309968
 F    -5.01250405201    -1.64337537674    -2.82845698196
 F    -4.86143475928     0.37982639497    -3.58227146488
 C    -0.69056540645     5.12808165109    -1.16349097224
 F    -1.40895333792     5.33338027804    -2.26574579170
 F     0.48859064239     5.73549367988    -1.32731455127
 F    -1.33085217555     5.72148040167    -0.14872859763
73
#Set no. 64 (Final)
 C     2.10162468955     0.61262133747     2.63716754875
 C     3.01115735234     0.19224825945     1.60326429686
 C     1.23258487899    -0.31996395976     3.21390374577
 C     3.03571415632    -1.13549680208     1.18956570723
 C     3.15144627488    -1.43654113115    -0.19960691723
 C     3.15559969677     1.25598414326     0.66631003539
 C     3.23937405846     0.96752726588    -0.67404774000
 C     3.24535178343    -0.39813895100    -1.12243721505
 C    -0.56023102324     1.31839669854     3.12400457108
 C     0.34700757630     2.28435989608     2.55367136491
 C    -0.11306349885     0.04424504378     3.46978482392
 C     1.67277946215     1.92990104366     2.35010115763
 C     2.48340396130     2.51864586959     1.20968105313
 C    -0.40704790098     3.14297340380     1.66163603940
 C     0.22168671761     3.55776448932     0.44201661715
 C     1.54736109167     3.08737794734     0.18603756519
 C    -2.19861486803    -0.91553905018     2.61782259880
 C    -2.68977540097     0.41082376973     2.30192537838
 C    -0.95519037563    -1.09643575175     3.19639031377
 C    -1.85189598173     1.52348103051     2.55784179466
 C    -1.75836188936     2.62951316563     1.64281111346
 C    -3.43037514240     0.33777746310     1.11136528813
 C    -3.24608392577     1.35877554659     0.15127198727
 C    -2.47978652254     2.55534723091     0.42194927567
 C    -0.53366328657    -3.04071795500     1.76524645420
 C    -1.82600532257    -2.85297444110     1.16793652489
 C    -0.10693645146    -2.17215782540     2.76176413126
 C    -2.64076573613    -1.80934487061     1.58703412019
 C    -3.38196826887    -1.03078588070     0.63473243637
 C    -1.70643754532    -3.14238636199    -0.22778720823
 C    -2.40348027786    -2.35786498659    -1.14211464206
 C    -3.26898124925    -1.32474548405    -0.70389884454
 C     2.12859612502    -2.09372460280     1.77938170514
 C     1.69028368587    -2.98285695512     0.74571629739
 C     1.24572611596    -1.69115003902     2.76623389763
 C     0.38023156286    -3.45207521271     0.73618028625
 C    -0.34520063301    -3.50935552741    -0.49928014136
 C     2.31941912710    -2.57261829467    -0.48153887771
 C     1.61271817270    -2.63379332316    -1.67589732183
 C     0.25915435371    -3.11610602184    -1.68658363111
 C    -2.26823444371    -0.66320408460    -2.73844579227
 C    -1.78855561136    -1.95385038798    -2.37762257499
 C    -0.47351265725    -2.32846405672    -2.63799225348
 C    -1.41740318775     0.25254003687    -3.30395722439
 C    -2.24811349092     2.01745684790    -1.79933908599
 C    -3.10371369808     1.06494059406    -1.22029435350
 C    -3.39632539694    -0.27510328110    -1.79902344696
 C    -1.50949995930     1.76085029722    -3.06971860757
 C     0.36029934576     2.98165540269    -1.80221954595
 C    -0.52589754843     3.52722512333    -0.80656176001
 C    -1.87959836152     2.99680395821    -0.81915250533
 C    -0.05274925832     2.10943522313    -2.81924979122
 C     2.04770696838     0.86655592301    -2.65598521546
 C     2.50542314604     1.74947784557    -1.65390507970
 C     1.64673133263     2.74630334197    -1.18415813664
 C     0.77194388812     1.04124500057    -3.21546022002
 C     0.41598635510    -1.37976078772    -3.22211277194
 C     1.71439587086    -1.56432850897    -2.62975624852
 C     2.51064897049    -0.46450970079    -2.34612503278
 C    -0.05266351720    -0.10145937038    -3.51026762552
Gd    -0.41135255619     1.32249032141    -0.00799883997
 C    -2.07537096236     2.52414595289    -4.25560759375
 F    -1.32227394056     2.34914500769    -5.34494207245
 F    -3.31058654065     2.11933488232    -4.54546905399
 F    -2.11619839352     3.83771182139    -3.99588366762
 C    -4.76870218372    -0.37617379660    -2.44411841626
 F    -5.71920616849    -0.00436127715    -1.57601116874
 F    -5.01968354054    -1.63895700400    -2.81959437047
 F    -4.86557671720     0.39537871489    -3.52568644929
 C     3.49936471815     3.54227725347     1.68433643230
 F     4.39450397556     2.98369804603     2.50689854669
 F     2.90241820607     4.54175917989     2.34625144832
 F     4.15572061531     4.07093584286     0.64304846867
73
#Set no. 25 (Final)
 C     2.15549291335     0.61961900606     2.62054168255
 C     3.06398802119     0.18814127178     1.58678792612
 C     1.26469215381    -0.29424811510     3.19433687215
 C     3.06898202289    -1.13134169426     1.17089306832
 C     3.17980195105    -1.44108901939    -0.22329593030
 C     3.17968475201     1.24749609220     0.62465793691
 C     3.29392860299     0.95115629414    -0.72708809854
 C     3.29168442335    -0.41812338323    -1.16081024263
 C    -0.52935811342     1.33675597649     3.13877793460
 C     0.37794602635     2.27452074327     2.52505983937
 C    -0.06571754958     0.07969997976     3.49406018058
 C     1.70654724292     1.92360533739     2.29337379245
 C     2.33618790187     2.32743457891     1.05847075653
 C    -0.35483235901     3.06629846359     1.59412511702
 C     0.26118358708     3.47781106657     0.38817655532
 C     1.62809419745     3.07102928930     0.13119302193
 C    -2.17387063523    -0.83864452283     2.62674228392
 C    -2.70345756739     0.46195517405     2.36366624972
 C    -0.97634945038    -1.13375693659     3.48190171022
 C    -1.85956775863     1.58938979121     2.62198108183
 C    -1.72720323384     2.63540634127     1.63598309109
 C    -3.48755357506     0.40493445559     1.13817369566
 C    -3.34302199120     1.45617375367     0.14247859332
 C    -2.45311846875     2.56738687081     0.41631229058
 C    -0.51079959966    -2.98499399101     1.78319969602
 C    -1.81962798108    -2.80456117154     1.17909077871
 C    -0.07287598646    -2.15456414584     2.78761497820
 C    -2.58086178474    -1.70666887278     1.58681139380
 C    -3.36439779332    -0.94081403636     0.64041552667
 C    -1.69923274854    -3.07896044690    -0.20093375779
 C    -2.39646605446    -2.29804933612    -1.13560596487
 C    -3.24770763670    -1.25954667350    -0.71907590153
 C     2.15745502201    -2.08041794351     1.76945597952
 C     1.71143530171    -2.96628129287     0.74484081291
 C     1.26599627017    -1.66495421943     2.75312566713
 C     0.39154700004    -3.40911603815     0.74672781569
 C    -0.33884614041    -3.46818869591    -0.48004554717
 C     2.33468938967    -2.57447088253    -0.48878482343
 C     1.62053039843    -2.63995637287    -1.67830434618
 C     0.26069280936    -3.10204972350    -1.67658522189
 C    -2.24636719868    -0.62975053553    -2.75346747860
 C    -1.77463996244    -1.92086004053    -2.37776370173
 C    -0.46842370907    -2.31967097286    -2.63989258067
 C    -1.37272055326     0.26705561871    -3.31569652578
 C    -2.19114203128     1.99718762421    -1.79730982563
 C    -3.11741796018     1.10292037424    -1.23162348302
 C    -3.39996624943    -0.23652218142    -1.83171408477
 C    -1.44863320376     1.76507498843    -3.06473808596
 C     0.44807105998     2.96934367288    -1.85747735296
 C    -0.44922350239     3.44199002671    -0.82205269396
 C    -1.75461480673     2.89684860979    -0.80549837791
 C     0.01910435588     2.11977883230    -2.85302236635
 C     2.10109798136     0.83654506521    -2.70939733828
 C     2.56026034685     1.72661881499    -1.68840089011
 C     1.74223498061     2.76604178636    -1.26556050829
 C     0.83161471679     1.02565863768    -3.25099600357
 C     0.43515542711    -1.38573509413    -3.22628890508
 C     1.73369880219    -1.58321410990    -2.64606398395
 C     2.54826394084    -0.48939650656    -2.38506314267
 C    -0.01485980093    -0.10288117851    -3.52993262341
Gd    -1.23257059708     0.46073025787     0.49498931181
 C    -2.05333366171     2.52838875501    -4.23362732949
 F    -1.32951543802     2.35027229412    -5.34324498687
 F    -3.29791837725     2.11513648988    -4.47506873276
 F    -2.10818755421     3.84213672147    -3.98891868586
 C    -4.76623769295    -0.36675795817    -2.49090451306
 F    -5.72745266976     0.00697665387    -1.64032834251
 F    -5.00997359949    -1.64067448074    -2.82899250340
 F    -4.86500645392     0.38233056520    -3.58983866094
 C    -1.38053412600    -1.55037783739     4.88638055604
 F    -0.32050172823    -1.87526461721     5.63700778221
 F    -2.03313542696    -0.54911826818     5.49209714342
 F    -2.19798326868    -2.60470259767     4.85578938763
73
#Set no. 35 (Final)
 C     2.16947145755     0.59441002714     2.63606501632
 C     3.07727569761     0.16249190710     1.60408871602
 C     1.30325787254    -0.32542569334     3.22205875620
 C     3.08116290269    -1.15850266650     1.18176046301
 C     3.18658303412    -1.46122060510    -0.21437565507
 C     3.19435472128     1.22680257147     0.64576571750
 C     3.29885602707     0.93268370476    -0.70512284689
 C     3.29628190184    -0.43429039719    -1.14429929927
 C    -0.51013228815     1.31941820293     3.10648596954
 C     0.39628229988     2.28624879337     2.52904593644
 C    -0.05590915519     0.05355059599     3.46825550846
 C     1.73073331460     1.91393246867     2.31177816168
 C     2.35500414987     2.30848379326     1.08745787663
 C    -0.31924772779     3.10277331451     1.63193527652
 C     0.27622940233     3.45989956812     0.42025641765
 C     1.64101205271     3.05217239692     0.15978828191
 C    -2.16105939792    -0.87171871903     2.61561613446
 C    -2.66850455735     0.45574756354     2.32422224346
 C    -0.90206574357    -1.06544340580     3.18591694347
 C    -1.81305234120     1.53506771135     2.58568542238
 C    -1.82099741591     2.81995826540     1.77275067117
 C    -3.50022886115     0.38479786970     1.13679151824
 C    -3.34657809995     1.44201576648     0.15745505600
 C    -2.41489308240     2.50941291931     0.43006916389
 C    -0.50590970594    -3.01245422592     1.76385507014
 C    -1.80098762605    -2.80719409252     1.16644971761
 C    -0.06775531602    -2.15043236741     2.76006892112
 C    -2.61151155592    -1.75277399122     1.58545252231
 C    -3.40169615649    -0.97408653287     0.64819923322
 C    -1.69397192445    -3.11641696051    -0.22116367776
 C    -2.38118450993    -2.31567048035    -1.13063892711
 C    -3.25894927970    -1.27774193577    -0.71210794232
 C     2.16845155741    -2.10607279415     1.77498750089
 C     1.71195002478    -2.98770736977     0.74363273246
 C     1.29719337271    -1.68801332408     2.77340752598
 C     0.39591648726    -3.45549276878     0.74156798999
 C    -0.33437341223    -3.50382803180    -0.49030413421
 C     2.33953714051    -2.59255542134    -0.48410699708
 C     1.62891401968    -2.65054478267    -1.67654955965
 C     0.26723704037    -3.11892485240    -1.67958723341
 C    -2.24899493996    -0.64481614454    -2.74635231060
 C    -1.77135387661    -1.93638802044    -2.37576633344
 C    -0.46059279440    -2.33159936746    -2.63271215036
 C    -1.36963338060     0.25067173071    -3.30631756688
 C    -2.16687345980     1.95383622835    -1.76595698662
 C    -3.14202971494     1.08983716363    -1.22522751856
 C    -3.41376300939    -0.25355624846    -1.82940423421
 C    -1.44039104330     1.74404951196    -3.04676667739
 C     0.44572320355     2.95847970326    -1.82256434843
 C    -0.43649874193     3.45005574209    -0.81120184083
 C    -1.71926167162     2.83481785544    -0.76533263643
 C     0.02444674869     2.10491076743    -2.83666840807
 C     2.11281199995     0.82842834088    -2.69404351611
 C     2.56467664929     1.71165775772    -1.66722030310
 C     1.74588222254     2.74605702340    -1.23391626865
 C     0.83390049318     1.02130878869    -3.22763581546
 C     0.44465719033    -1.39623576765    -3.21944089504
 C     1.74402050864    -1.59561179491    -2.64065475884
 C     2.55102594864    -0.49604081610    -2.37111034685
 C    -0.00975167476    -0.11569607744    -3.51192861495
Gd    -1.31477896593     0.31934328112     0.24307337847
 C    -2.05227085379     2.52260166793    -4.20428740233
 F    -1.33126781986     2.35740396715    -5.32117724870
 F    -3.29663377899     2.11600187719    -4.46573878756
 F    -2.10720704710     3.82997112244    -3.92341558924
 C    -4.77403963451    -0.37538047848    -2.49319818080
 F    -5.73217181103     0.00404927772    -1.64253532846
 F    -5.01632939995    -1.64876661730    -2.83088399914
 F    -4.86558610086     0.37714319602    -3.58973788636
 C    -2.55812081396     3.92947611174     2.48910349305
 F    -1.97193953713     4.23243264433     3.65567616951
 F    -3.82218392276     3.55760315467     2.74342778294
 F    -2.58946933788     5.02884844306     1.73360206649
73
#Set no. 81 (Final)
 C     2.16525523088     0.68976668161     2.64886156430
 C     3.06751363401     0.26222983109     1.61158593541
 C     1.29479982929    -0.23948269312     3.23331195255
 C     3.08329658828    -1.06165237979     1.19193504017
 C     3.19291359155    -1.37198944218    -0.20545334339
 C     3.17432313039     1.31838370186     0.64563090398
 C     3.28978998039     1.01977714931    -0.70549946913
 C     3.29352409342    -0.34960465401    -1.13978582010
 C    -0.52438333755     1.39306027253     3.14892710211
 C     0.37513250740     2.35751964383     2.56322277797
 C    -0.06033634442     0.12732304991     3.48712192196
 C     1.70359385470     1.99572471686     2.32031119151
 C     2.32507159141     2.39255703273     1.08052028792
 C    -0.36333789947     3.12144692881     1.61144131008
 C     0.23972293358     3.51478291165     0.40137019166
 C     1.61218838752     3.12466669851     0.14646690210
 C    -2.16724030284    -0.83196351927     2.60796424936
 C    -2.70149206151     0.48070288927     2.32990202603
 C    -0.90333136581    -1.00808358705     3.18068858236
 C    -1.83613648618     1.58555177309     2.58437277932
 C    -1.71953264944     2.64092965498     1.62133623671
 C    -3.50893895872     0.39680787682     1.12825928667
 C    -3.36406927666     1.44627401733     0.13809338284
 C    -2.44457286698     2.54529312781     0.41600253289
 C    -0.49948800687    -2.91293767416     1.73336858054
 C    -1.78525504660    -2.76182284867     1.16454693786
 C    -0.06476824929    -2.07232608992     2.75777582042
 C    -2.61230690440    -1.72451094897     1.57080021376
 C    -3.43078141981    -0.96621945268     0.64434627132
 C    -1.78591242750    -3.30364582466    -0.24901132644
 C    -2.36998619908    -2.26976117609    -1.15395472428
 C    -3.23050188187    -1.26800205920    -0.72770841378
 C     2.17315440200    -2.00834572965     1.78104146557
 C     1.73527467429    -2.90559737392     0.74163197421
 C     1.29984329345    -1.60140027830     2.77402442319
 C     0.41511659398    -3.35305930603     0.71541037277
 C    -0.29503902102    -3.46477675153    -0.50505726842
 C     2.35903744441    -2.51293902425    -0.47618264141
 C     1.64474970932    -2.58004585142    -1.67076399511
 C     0.29181358311    -3.06581889924    -1.68251129522
 C    -2.23442045451    -0.61167892223    -2.76416349769
 C    -1.74210050909    -1.89429157713    -2.37988292462
 C    -0.44426289232    -2.30342214305    -2.67177070234
 C    -1.36561018171     0.28915439611    -3.32154156932
 C    -2.19889050050     1.99355953826    -1.79152444014
 C    -3.14302989249     1.10200775067    -1.24055732364
 C    -3.39742414695    -0.24004461891    -1.84231174532
 C    -1.45266444060     1.77918320340    -3.05969256975
 C     0.42812145699     3.00713109634    -1.84224084286
 C    -0.46988187111     3.47063683667    -0.81385668510
 C    -1.76403247127     2.89216589109    -0.79990565265
 C     0.00920203811     2.14707059804    -2.83737118909
 C     2.10916958926     0.89128896493    -2.69979434025
 C     2.55106655705     1.78359440663    -1.67224202954
 C     1.72444009524     2.81438056110    -1.24885638435
 C     0.83002058160     1.06386897743    -3.23496058707
 C     0.45209248798    -1.35200814636    -3.22781057316
 C     1.75129198657    -1.53005389508    -2.63328000898
 C     2.55734538434    -0.42629916558    -2.37106633473
 C    -0.00309859708    -0.06776276190    -3.52736064001
Gd    -1.32455241125     0.31413616220     0.33194207913
 C    -2.05687606810     2.53578850563    -4.23056590344
 F    -1.33017216967     2.35142321009    -5.33776526813
 F    -3.30009930856     2.11715305726    -4.47420946838
 F    -2.11157627662     3.84901144058    -3.99088947449
 C    -4.76627469897    -0.37703717480    -2.49538570018
 F    -5.72416780480     0.00416831520    -1.64202237719
 F    -5.01280339180    -1.64749368885    -2.83065450096
 F    -4.86415218675     0.37739382225    -3.59120850739
 C    -2.51714118238    -4.62965826367    -0.35935657106
 F    -2.04574133428    -5.49276841939     0.54760012462
 F    -2.35318446377    -5.17099914445    -1.56971935995
 F    -3.83009388637    -4.47192261798    -0.15268365909
73
#Set no. 45 (Final)
 C     2.15602395427     0.66629213832     2.63563828417
 C     3.05448992309     0.23448020224     1.60205643102
 C     1.27876984213    -0.25088067750     3.21770316735
 C     3.05144153595    -1.09888704857     1.19156098283
 C     3.15654838428    -1.40869502611    -0.20884173202
 C     3.16436210624     1.28186966543     0.62996012806
 C     3.28759654846     0.97976148618    -0.72114329515
 C     3.27963926289    -0.38735015313    -1.14772439181
 C    -0.53938138731     1.37822814233     3.13984586553
 C     0.36787649678     2.32457029656     2.53193460501
 C    -0.06758070205     0.11302725327     3.47199258795
 C     1.69553407187     1.97206429245     2.30048200731
 C     2.31994288964     2.36542495723     1.05679227049
 C    -0.36992986760     3.10240303373     1.58885881497
 C     0.24767453386     3.51104451462     0.38223743954
 C     1.61279519599     3.10499330012     0.12835370399
 C    -2.21350449801    -0.83633242413     2.65425336035
 C    -2.73243272341     0.47839895372     2.37258509179
 C    -0.90639660515    -1.03663234293     3.17563785387
 C    -1.86266528313     1.59593476373     2.61008272499
 C    -1.72895455868     2.64709236052     1.61747304481
 C    -3.50434023085     0.41174364835     1.13734559941
 C    -3.33864962063     1.45339350348     0.13748521284
 C    -2.45249897687     2.56697726985     0.40747313692
 C    -0.55428852723    -3.19827249823     1.90123049344
 C    -1.80930526266    -2.76403206326     1.16845396967
 C    -0.08504221197    -2.08848377335     2.78279583417
 C    -2.61406982184    -1.71536613599     1.58934879855
 C    -3.38114157918    -0.93897975929     0.63918302670
 C    -1.66483665890    -3.02696719540    -0.20630973686
 C    -2.37769306582    -2.26967063474    -1.14035050115
 C    -3.24485087574    -1.24697196155    -0.72369765067
 C     2.16281356745    -2.04282338716     1.79708403471
 C     1.69506184544    -2.93552953823     0.74652173034
 C     1.26405382552    -1.61860083711     2.75981088911
 C     0.40688395096    -3.41522234923     0.73794467578
 C    -0.31672896278    -3.44044986741    -0.48243935447
 C     2.32137921907    -2.53852406089    -0.48037839422
 C     1.62565361885    -2.62273149388    -1.68634055462
 C     0.27934863220    -3.08576935158    -1.68873656458
 C    -2.24600112243    -0.62080837810    -2.76795378108
 C    -1.76391179044    -1.90536539999    -2.39294664778
 C    -0.45806963032    -2.29998994063    -2.64971822069
 C    -1.37185149093     0.27810375149    -3.32844554923
 C    -2.19216278016     1.99779725862    -1.80278476660
 C    -3.11320782241     1.10279781250    -1.23634045936
 C    -3.39988866970    -0.23145010545    -1.84083018251
 C    -1.45111219746     1.77127566231    -3.07042478152
 C     0.43821856898     2.98156317837    -1.86434668490
 C    -0.46143514964     3.45311128043    -0.82859261511
 C    -1.75902629365     2.90155778300    -0.81360844542
 C     0.01321132053     2.13246217574    -2.86482823833
 C     2.09591797569     0.85870609515    -2.71030535561
 C     2.54848466337     1.74856559007    -1.68798997102
 C     1.72671266589     2.78620065492    -1.27078750667
 C     0.82724053258     1.04456790426    -3.25967810163
 C     0.44169264795    -1.36955084878    -3.24158161681
 C     1.73851661047    -1.56317415019    -2.65102071000
 C     2.54065337162    -0.46498865001    -2.37839138398
 C    -0.01427520848    -0.08747571500    -3.54129559627
Gd    -1.24537741589     0.38097350438     0.54235935631
 C    -2.05698179154     2.53249746885    -4.23654692367
 F    -1.33175496192     2.35137021347    -5.34458668351
 F    -3.30117865045     2.11670872906    -4.47698415654
 F    -2.11041433379     3.84510339360    -3.99122644113
 C    -4.76701328031    -0.36404318738    -2.49474926798
 F    -5.72688965203     0.00799902863    -1.64171851808
 F    -5.00906025028    -1.63967488278    -2.82896317549
 F    -4.86740874557     0.38285853214    -3.59410926902
 C    -0.78628627432    -4.47112335135     2.68457730885
 F    -1.09634438098    -5.49419144896     1.88024097424
 F    -1.79934725170    -4.31352578058     3.54384684902
 F     0.31070143335    -4.79452869446     3.37483214263
73
#Set no. 27 (Final)
 C     2.15288232128     0.57841044037     2.64991517778
 C     3.01381177198     0.16261955348     1.59965068172
 C     1.27611354418    -0.31941029552     3.22021321198
 C     3.05166668858    -1.16508400307     1.17701709397
 C     3.16314885252    -1.46740317459    -0.21906652022
 C     3.12700089706     1.22378472595     0.63435802102
 C     3.26655738370     0.92353189334    -0.71878337773
 C     3.27595594558    -0.44154242217    -1.15284703918
 C    -0.53364537710     1.33436822501     3.13961244695
 C     0.34356518763     2.25308033094     2.53989560462
 C    -0.08889495108     0.04262691504     3.53749771617
 C     1.81857369561     2.05191278245     2.47073455366
 C     2.32499564602     2.31388388492     1.06069415681
 C    -0.37902755366     3.02310230180     1.60039487051
 C     0.24609778954     3.46911780604     0.39741330767
 C     1.61823301749     3.05519571820     0.14349271813
 C    -2.18469831740    -0.86031936086     2.63698988439
 C    -2.70739884774     0.45356129755     2.34978094744
 C    -0.91317110939    -1.05183470024     3.23710498996
 C    -1.86406331579     1.56678206094     2.61405678417
 C    -1.76308645867     2.64893107710     1.64999992941
 C    -3.48390215322     0.39063854831     1.12605910307
 C    -3.36516468253     1.45251642183     0.13998246603
 C    -2.50576307240     2.58334256669     0.41892503336
 C    -0.52008624094    -2.99877027296     1.77754217333
 C    -1.81428170674    -2.80263755202     1.17245351640
 C    -0.08115851722    -2.14204939837     2.76946509066
 C    -2.60007837039    -1.73116197351     1.58755746532
 C    -3.36173007438    -0.95445398647     0.63425220893
 C    -1.70917596884    -3.10857384226    -0.21005254346
 C    -2.40839981826    -2.32341304770    -1.13682839749
 C    -3.25797513247    -1.28216786795    -0.71936100831
 C     2.15504055699    -2.10764012582     1.77669627751
 C     1.70101444167    -2.99601268876     0.74393987977
 C     1.27878200223    -1.68512459188     2.76614749821
 C     0.38326472223    -3.43353628424     0.74294197326
 C    -0.35362898627    -3.49413514114    -0.48433607396
 C     2.32395399283    -2.60148990718    -0.48866288670
 C     1.60654424213    -2.66715871637    -1.67751845040
 C     0.25345613741    -3.12427855422    -1.67905242176
 C    -2.25264355246    -0.64025859438    -2.74530947656
 C    -1.78074278774    -1.93540056269    -2.37322486952
 C    -0.47712842705    -2.33209844450    -2.63808365723
 C    -1.38391849902     0.25639433714    -3.30994413249
 C    -2.21272868565     1.98456740289    -1.79432726792
 C    -3.13794871751     1.09262556589    -1.23459558736
 C    -3.40673456708    -0.25193744839    -1.82593026016
 C    -1.46199436862     1.75511996403    -3.05921846338
 C     0.43563591789     2.93782464804    -1.84371340963
 C    -0.46376222956     3.40058727223    -0.79462444492
 C    -1.79395592785     2.89100390073    -0.79292573765
 C     0.00481082458     2.10131125944    -2.84307808403
 C     2.08482471585     0.81851381262    -2.70533959023
 C     2.54272097253     1.70281236451    -1.68007477048
 C     1.72616821020     2.73960040596    -1.25045859914
 C     0.81955169371     1.00821408871    -3.25584626398
 C     0.42396414434    -1.39983935932    -3.22976580767
 C     1.71544956238    -1.59617835552    -2.64176518519
 C     2.53272022894    -0.50928833289    -2.37981503592
 C    -0.02557829617    -0.11379645019    -3.53569038926
Gd    -1.18089850214     0.62272724003     0.46264798605
 C    -2.05808328058     2.52484685442    -4.23109253424
 F    -1.32979135664     2.34849525914    -5.33820074501
 F    -3.30139092171     2.11502234989    -4.47644127316
 F    -2.10826232478     3.83886291007    -3.98521665396
 C    -4.76975589872    -0.37449461341    -2.48943450682
 F    -5.73014426474     0.00481366577    -1.64090940506
 F    -5.01486980957    -1.64575211239    -2.83069048490
 F    -4.86359767951     0.37914221804    -3.58676962824
 C     2.55015322484     2.93509555037     3.46039114071
 F     3.86393595916     2.67950784816     3.44793071081
 F     2.36105003215     4.22508929590     3.14621633817
 F     2.11346348400     2.74358928266     4.70739537364
73
#Set no. 69 (Final)
 C     2.12968997578     0.60587579985     2.68067700041
 C     3.02881686822     0.17966949261     1.64315078385
 C     1.25701269547    -0.30503963337     3.26985361103
 C     3.03565185566    -1.13948521486     1.22584891508
 C     3.13559300915    -1.45408728641    -0.17232645450
 C     3.13631961840     1.24950638517     0.68189591488
 C     3.21221453347     0.94713391409    -0.67927568805
 C     3.21036345363    -0.42156815093    -1.10903882467
 C    -0.54986030569     1.34652561936     3.19574381380
 C     0.35131728427     2.27224895704     2.57358631868
 C    -0.09478332535     0.06704492470     3.54455996155
 C     1.67569555407     1.92255661486     2.33943693832
 C     2.31017473595     2.32400965276     1.11108166817
 C    -0.38802436644     3.05632042682     1.61652420184
 C     0.24667107847     3.45479686870     0.41853167545
 C     1.59560131969     3.06650344162     0.17230639706
 C    -2.18287205059    -0.85994167078     2.66540967940
 C    -2.70265586612     0.46634485872     2.36997371094
 C    -0.93268590426    -1.05961766390     3.26456300759
 C    -1.85646757346     1.56683245412     2.62978205328
 C    -1.75314341635     2.65145675762     1.66201660493
 C    -3.49927094578     0.39814618338     1.16377400984
 C    -3.38879687235     1.45869449112     0.17132954627
 C    -2.49651534352     2.57678535689     0.43862474520
 C    -0.53515446486    -3.00333751543     1.81882586264
 C    -1.81817110883    -2.79380978407     1.20463067850
 C    -0.09998650124    -2.14194951912     2.82053767438
 C    -2.61525409745    -1.73173680486     1.62159272334
 C    -3.38232689419    -0.95370948487     0.67397773692
 C    -1.72356966974    -3.11755187084    -0.18040645655
 C    -2.41963298566    -2.32102038549    -1.10233000529
 C    -3.27798862749    -1.27961099176    -0.67997749147
 C     2.12850578034    -2.08447823196     1.82513179627
 C     1.67982999966    -2.97708367157     0.78825033552
 C     1.25923466973    -1.67880426577     2.82489047265
 C     0.36580892176    -3.42647198169     0.78550362881
 C    -0.37101608033    -3.49254255913    -0.44997314217
 C     2.30474956891    -2.58199441833    -0.44077880851
 C     1.58664884493    -2.64647671297    -1.63501600226
 C     0.23819031907    -3.10687683074    -1.63862861120
 C    -2.29164114821    -0.65049644233    -2.71640226341
 C    -1.81543793183    -1.94353740306    -2.34549749618
 C    -0.49669056734    -2.32219618487    -2.60653818253
 C    -1.42221074507     0.24225980244    -3.28281757644
 C    -2.23318309320     1.97200302627    -1.77075939948
 C    -3.17022171902     1.09105957222    -1.20263158481
 C    -3.44306927330    -0.25641361999    -1.78891627420
 C    -1.48592207440     1.73446578069    -3.03275451026
 C     0.41426807020     2.99842552842    -1.84544443804
 C    -0.46437823871     3.40301156898    -0.81656265669
 C    -1.79215044955     2.87428495007    -0.78182656516
 C    -0.01552212019     2.07831377356    -2.81513419383
 C     2.20499600926     0.88553991483    -2.85722495209
 C     2.52521743921     1.73580229088    -1.63957841130
 C     1.70668161027     2.76063514612    -1.23156928393
 C     0.76214529573     1.01876154179    -3.22896467653
 C     0.39415296474    -1.40519983622    -3.21405193433
 C     1.69552518116    -1.58375464223    -2.59843080949
 C     2.50770406635    -0.51039469901    -2.33744058951
 C    -0.05800223465    -0.11678973449    -3.48853096160
Gd    -1.24871639889     0.55545917219     0.38587806061
 C    -2.06394716867     2.51830761402    -4.20471598212
 F    -1.33388560663     2.35476733307    -5.31347335263
 F    -3.30803534214     2.11907071841    -4.47203238220
 F    -2.10874624246     3.82757599195    -3.92162693839
 C    -4.79988478348    -0.37649190257    -2.45994870938
 F    -5.78872245421    -0.00474869325    -1.63744597076
 F    -5.02220843901    -1.64495440395    -2.82524948502
 F    -4.86747837570     0.39162211932    -3.54435457660
 C     3.09566901321     1.21212080861    -4.04401011575
 F     4.38674036528     1.17736914630    -3.69209875735
 F     2.90523079857     0.31680959911    -5.02094923659
 F     2.82831751177     2.42400542750    -4.54035409848
73
#Set no. 36 (Final)
 C     2.16751268106     0.60936055814     2.64094904550
 C     3.06821924172     0.18289171835     1.60158428189
 C     1.29463384742    -0.30108773035     3.22067676883
 C     3.06682579604    -1.14013787443     1.18266283133
 C     3.17494766810    -1.45266753810    -0.21451091083
 C     3.17958798349     1.24004538801     0.63871806517
 C     3.29690337618     0.93815298698    -0.71462765087
 C     3.29378973160    -0.42615727939    -1.14655270949
 C    -0.50231633566     1.35130951992     3.21786383991
 C     0.38735427591     2.25801882184     2.57212147934
 C    -0.06313696316     0.07318595538     3.50852040335
 C     1.71012581978     1.92018605478     2.31619267588
 C     2.33411288723     2.31592327373     1.07232379579
 C    -0.35627147510     3.04346942088     1.61654396512
 C     0.26880079537     3.44370217322     0.41398816933
 C     1.63314833882     3.06634579394     0.14666940443
 C    -2.13776180922    -0.83678314015     2.62937589141
 C    -2.64963127436     0.45805536971     2.34277141021
 C    -0.89994635609    -1.07807812396     3.27137595098
 C    -1.95031261806     1.69515904513     2.83171928169
 C    -1.69638434350     2.61741560158     1.64398070950
 C    -3.47675909533     0.38612185290     1.14965068622
 C    -3.33820756518     1.42480497996     0.15380597754
 C    -2.40799976178     2.49192135413     0.44347503903
 C    -0.50278866174    -3.00024662409     1.78783705140
 C    -1.76921117079    -2.77039007698     1.17409891574
 C    -0.07476533297    -2.12725873736     2.79938631068
 C    -2.59439439989    -1.72508780661     1.59547297554
 C    -3.41450691324    -0.97037671378     0.66705558059
 C    -1.67769388248    -3.09890910485    -0.22349884841
 C    -2.36843480115    -2.28149025090    -1.12331044263
 C    -3.26321167236    -1.27159584038    -0.71947279436
 C     2.16315504167    -2.08194638151     1.78471533461
 C     1.71637633707    -2.97719664637     0.74579559543
 C     1.29398492242    -1.66616705366     2.78113949506
 C     0.39618441221    -3.41676870225     0.75103399194
 C    -0.33398805546    -3.48465822914    -0.49018787701
 C     2.33899018732    -2.58916637196    -0.48072304593
 C     1.62645050519    -2.66278517422    -1.68348484494
 C     0.28204280522    -3.11882546559    -1.68770246730
 C    -2.24401275167    -0.63013138687    -2.75814110232
 C    -1.75599829141    -1.91448127346    -2.37853977266
 C    -0.45447651577    -2.31639604847    -2.63963378429
 C    -1.37063820317     0.26378975912    -3.32777258319
 C    -2.19567831542     1.97402962490    -1.79768239531
 C    -3.14016213751     1.09893590436    -1.23868085816
 C    -3.41058890388    -0.24736710961    -1.83747021910
 C    -1.44836811933     1.75905894240    -3.06762311336
 C     0.45577486053     2.94620852207    -1.85269776011
 C    -0.44534059826     3.37187184056    -0.79487109531
 C    -1.73496040111     2.84025490686    -0.78463069848
 C     0.02204053266     2.10943954817    -2.85593932498
 C     2.09511297233     0.82921336291    -2.69759651448
 C     2.55986912296     1.71389224704    -1.67848500708
 C     1.74172741088     2.75273254555    -1.25400543691
 C     0.83394803183     1.02380717592    -3.26553702368
 C     0.44322805521    -1.38667584458    -3.23739955594
 C     1.73426816040    -1.58424728414    -2.63749414005
 C     2.54777264856    -0.49630925049    -2.37589285185
 C    -0.01098551680    -0.10524412272    -3.54240860214
Gd    -1.34283008009     0.13599468106     0.27643927999
 C    -2.05359589243     2.52806463831    -4.23383940776
 F    -1.32986508529     2.35051881240    -5.34363616942
 F    -3.29786271261     2.11506357478    -4.47519606264
 F    -2.10756162145     3.84109754765    -3.98721814433
 C    -4.77337888613    -0.37129847942    -2.49751701196
 F    -5.72967626751     0.00587114311    -1.64349608901
 F    -5.01417236409    -1.64437600199    -2.83263635000
 F    -4.86791227795     0.38091077497    -3.59480944482
 C    -2.70750094423     2.39374470639     3.95054016153
 F    -2.03442956117     3.45894159155     4.39336604034
 F    -3.90766507736     2.81509222143     3.52753732024
 F    -2.90007590823     1.56890699274     4.98559585952
73
#Set no. 53 (Final)
 C     2.16607363962     0.61229672829     2.64057558549
 C     3.06258026618     0.17986370234     1.59942537828
 C     1.28214879166    -0.30125079376     3.22980158897
 C     3.06986541003    -1.14147913303     1.17983819787
 C     3.17650389419    -1.45046759450    -0.21799295654
 C     3.17979303490     1.23758506744     0.63259809754
 C     3.29446012535     0.94103896375    -0.71772754328
 C     3.29242886875    -0.42642673725    -1.15298474403
 C    -0.52636371016     1.32438905013     3.13605156829
 C     0.38262559113     2.26750509555     2.53263044919
 C    -0.05983442702     0.07043807218     3.51933857947
 C     1.70940481058     1.91594816664     2.30370056997
 C     2.33620855737     2.31801734463     1.06474385822
 C    -0.35402890203     3.04970919857     1.60005584938
 C     0.26214344101     3.45702312174     0.39499207654
 C     1.63087822564     3.06369688110     0.13899911268
 C    -2.18513858770    -0.87887850442     2.67376468449
 C    -2.89673458907     0.48347596456     2.56367805031
 C    -0.92120990137    -1.05951758178     3.21468332683
 C    -1.82713961036     1.54014836135     2.58803276646
 C    -1.71899321340     2.59257275407     1.63145394595
 C    -3.48979465473     0.40238822590     1.14105610757
 C    -3.35671150544     1.45235998519     0.15619846989
 C    -2.46360020968     2.56719223638     0.42049982202
 C    -0.51079023532    -2.99173596527     1.76581530443
 C    -1.78525301422    -2.77472224355     1.16736428515
 C    -0.07909026774    -2.13049348774     2.76568350626
 C    -2.58444305421    -1.71777190552     1.59613714810
 C    -3.34616403704    -0.92840215138     0.65045502600
 C    -1.68202092267    -3.09867851258    -0.22986282747
 C    -2.35860348142    -2.29277286093    -1.12986868600
 C    -3.21996584237    -1.24385405647    -0.70597799845
 C     2.15366047892    -2.08010147624     1.77570471613
 C     1.70334028611    -2.97020307625     0.73802990103
 C     1.28080334991    -1.66720356158     2.77039747077
 C     0.39440333827    -3.43250589922     0.73449242308
 C    -0.33408341084    -3.49404903272    -0.49960546417
 C     2.33703852982    -2.58346890400    -0.49045837215
 C     1.62729053494    -2.65436292554    -1.68644980425
 C     0.27618518233    -3.12265595142    -1.69561900540
 C    -2.24079687072    -0.63054069767    -2.75196090487
 C    -1.75854691743    -1.92226482481    -2.38245406605
 C    -0.45331800948    -2.32364644286    -2.64477003603
 C    -1.36557946032     0.26471088317    -3.31569631457
 C    -2.18579797990     1.98563226511    -1.79087055606
 C    -3.13398371624     1.10535107849    -1.22884144635
 C    -3.39951168012    -0.24002528123    -1.82959576823
 C    -1.44459506278     1.76215650110    -3.06439344543
 C     0.45204833930     2.95809265389    -1.85488088935
 C    -0.44662420042     3.42687287956    -0.81600122142
 C    -1.75472104415     2.88707268405    -0.79829447548
 C     0.02475307161     2.11991953811    -2.86125611580
 C     2.10030632801     0.83160428975    -2.70226373771
 C     2.56194923452     1.71940775500    -1.68188291229
 C     1.74345999050     2.75719442610    -1.26114307958
 C     0.83644496356     1.02534037836    -3.25427196726
 C     0.44746354734    -1.38853185815    -3.23644197243
 C     1.74208827282    -1.58956434902    -2.65113845549
 C     2.54894612742    -0.49636106885    -2.37828772655
 C    -0.00785131302    -0.10696302385    -3.53373217886
Gd    -1.24958190087     0.48373426187     0.31622401674
 C    -2.05369277334     2.52718688762    -4.23179660974
 F    -1.32979183496     2.34963891178    -5.34169613003
 F    -3.29782526853     2.11444628244    -4.47403740053
 F    -2.10804427407     3.84082096124    -3.98719155300
 C    -4.76581386637    -0.37102055777    -2.48840186782
 F    -5.72640628209     0.00556440927    -1.63901398581
 F    -5.00989709727    -1.64424283251    -2.82727846172
 F    -4.86407971593     0.37974327141    -3.58763382895
 C    -3.96977846101     0.68924074790     3.61701283423
 F    -4.85467100063    -0.31492489409     3.60914299203
 F    -4.63168554873     1.82209155687     3.37180738809
 F    -3.44818034640     0.77802533169     4.84790655885
73
#Set no. 25 (Final)
 C     2.14261614188     0.57113697057     2.65015621750
 C     3.04582238811     0.14571724835     1.62388843773
 C     1.27766387459    -0.33236146196     3.24149888310
 C     3.05855080525    -1.17170934619     1.20083685724
 C     3.16918730881    -1.47702709798    -0.19811379997
 C     3.14259394462     1.22246644263     0.66604716514
 C     3.29579380481     0.92723496203    -0.68651332123
 C     3.27379930612    -0.43044533448    -1.11978509579
 C    -0.52337458319     1.34158663012     3.17674526650
 C     0.36829542684     2.28820910373     2.59636849978
 C    -0.07861904131     0.04772726659     3.51892777373
 C     1.69125398977     1.90039868480     2.29727239849
 C     2.33655431131     2.29330095880     1.12129248756
 C    -0.36517864653     3.05538776059     1.63215111302
 C     0.24551027811     3.46170574207     0.42679357318
 C     1.73728643891     3.28970437806     0.17931623445
 C    -2.18437615142    -0.87045152041     2.64508927987
 C    -2.69835957310     0.45004499609     2.35725615951
 C    -0.91337769714    -1.05897885247     3.22277635790
 C    -1.83754652188     1.54582002096     2.61351877471
 C    -1.72710177600     2.61872245567     1.64603402670
 C    -3.49616288155     0.38548566643     1.14748695588
 C    -3.37088802506     1.44408351421     0.15402364496
 C    -2.47283166491     2.54881014027     0.43436318399
 C    -0.52173475065    -3.00877629982     1.78579726526
 C    -1.80827117715    -2.79900943120     1.17747658963
 C    -0.08382981949    -2.15472354837     2.78377900665
 C    -2.61010622996    -1.74185992156     1.59591879835
 C    -3.38075190295    -0.96332550989     0.64958244242
 C    -1.70025331031    -3.10343885548    -0.21054403659
 C    -2.40686412756    -2.31951490334    -1.13219405175
 C    -3.26253799705    -1.27966673732    -0.71126998876
 C     2.14918375736    -2.11385339517     1.79721420714
 C     1.69191203762    -2.99346560825     0.75524820313
 C     1.27943251835    -1.70319524513     2.79577271996
 C     0.38169344076    -3.44492201905     0.75237804670
 C    -0.35308338303    -3.50189052347    -0.48298687909
 C     2.32441070210    -2.59494395892    -0.47581496646
 C     1.61483611537    -2.67044742390    -1.67510008736
 C     0.25599065559    -3.12393246753    -1.67250816111
 C    -2.25776126550    -0.64370464965    -2.74286200645
 C    -1.78511884212    -1.93709484544    -2.37125396588
 C    -0.47733348035    -2.33321452286    -2.62949488946
 C    -1.38501349072     0.25293726902    -3.30711981576
 C    -2.20570592206     1.97299488732    -1.78474473208
 C    -3.14453051198     1.08760019998    -1.22415231810
 C    -3.41549201722    -0.25432384415    -1.82373272329
 C    -1.46017751875     1.75181582228    -3.05474807316
 C     0.44946481200     2.91695388033    -1.81395260671
 C    -0.44445925346     3.36748671197    -0.76678785792
 C    -1.77091818776     2.86087986724    -0.78022406680
 C     0.00730593387     2.09697920701    -2.83566931267
 C     2.07478222416     0.81805013374    -2.66832408938
 C     2.53700777304     1.70640502353    -1.64515394027
 C     1.73766200618     2.75108530888    -1.24544588569
 C     0.81535712560     1.01102444294    -3.23363249038
 C     0.42514677561    -1.39910242348    -3.21444617134
 C     1.72017851107    -1.59924589240    -2.62502124236
 C     2.52276666608    -0.50042272887    -2.34690732169
 C    -0.02668327877    -0.11767086788    -3.52259887603
Gd    -1.25729203644     0.47396184452     0.38622272652
 C    -2.05781272639     2.52249865638    -4.22646261238
 F    -1.33001280218     2.34796198437    -5.33406312451
 F    -3.30234125561     2.11510916089    -4.47531753083
 F    -2.10796745330     3.83661477717    -3.97998499656
 C    -4.77469108867    -0.37572768037    -2.49007658142
 F    -5.73402535947     0.00448408389    -1.64095873565
 F    -5.01680989038    -1.64740171765    -2.83048997010
 F    -4.86507086930     0.37813788980    -3.58634450495
 C     2.44776155528     4.62669743625     0.27651496693
 F     1.97016852177     5.49028373961    -0.62722108962
 F     2.27517797046     5.17115391118     1.48813661537
 F     3.76026151331     4.47861090431     0.07347141913
73
#Set no. 45 (Final)
 C     2.13117707791     0.59964278663     2.64537293485
 C     3.03773088600     0.16909754111     1.61195585087
 C     1.27208354102    -0.31762411383     3.21707433013
 C     3.05662619135    -1.15014182232     1.18553425231
 C     3.16976249658    -1.44968880114    -0.21342089321
 C     3.15082319246     1.23548346851     0.66019164633
 C     3.26372305043     0.95178297152    -0.68872072986
 C     3.26795947098    -0.41712114811    -1.13582501257
 C    -0.55848656784     1.34110739392     3.12332792539
 C     0.34354315638     2.25712896656     2.53954931698
 C    -0.11227666064     0.05560042134     3.74239907058
 C     1.71399717831     1.94371347765     2.33960954777
 C     2.30571604229     2.31846221723     1.11585442554
 C    -0.39103087744     3.08599635845     1.62308838705
 C     0.23675942657     3.45961162388     0.40699950632
 C     1.59875463779     3.07305009280     0.16413949032
 C    -2.17914672242    -0.88671955267     2.60660247853
 C    -2.68759617259     0.44197147013     2.30183019162
 C    -0.95235017438    -1.09389756193     3.20721135832
 C    -1.85545856541     1.57784735392     2.59003154497
 C    -1.79149686590     2.69361140019     1.66763513262
 C    -3.39171185366     0.38281206998     1.08964258076
 C    -3.31289654351     1.43936822485     0.13256639402
 C    -2.52299099288     2.63000380120     0.41634660664
 C    -0.52556917493    -3.01618095358     1.74472780433
 C    -1.81660164689    -2.82724636003     1.14728695072
 C    -0.10702391600    -2.13324486748     2.74219576842
 C    -2.61193297784    -1.76958794429     1.56331762573
 C    -3.34400798462    -0.99375262391     0.60569382729
 C    -1.70753729549    -3.12374038079    -0.24543142929
 C    -2.40443965083    -2.34772966839    -1.17009679801
 C    -3.25400892856    -1.29519292398    -0.73130665596
 C     2.14356498184    -2.09189656705     1.76302810190
 C     1.69837340887    -2.97923433368     0.73297831273
 C     1.25193441911    -1.65409039792     2.74406584729
 C     0.38247778008    -3.44340907790     0.72757082286
 C    -0.34399653066    -3.49859543039    -0.50936188983
 C     2.33026988496    -2.58403954516    -0.49220060356
 C     1.62620944340    -2.63876604393    -1.69029835778
 C     0.25761728968    -3.10427241548    -1.69397761686
 C    -2.25290414157    -0.64359664467    -2.75082246860
 C    -1.78910907939    -1.94642092446    -2.39903321254
 C    -0.46992484466    -2.32498266650    -2.65186851251
 C    -1.38631786982     0.26211909233    -3.30100539974
 C    -2.22866315385     2.01319389693    -1.80319851750
 C    -3.12064839396     1.09599503695    -1.24148872010
 C    -3.39671295444    -0.25094210316    -1.82577008094
 C    -1.46588639674     1.76410890639    -3.06096537699
 C     0.40999111272     2.96344037023    -1.82879543771
 C    -0.48265994561     3.44814449885    -0.82165694366
 C    -1.83010459654     2.95038030966    -0.80693274988
 C    -0.00108579710     2.11477564492    -2.84714657194
 C     2.09013749962     0.84930657654    -2.68638548858
 C     2.53464813638     1.72975414075    -1.66014404585
 C     1.70698409267     2.75704370960    -1.22332639460
 C     0.81486910968     1.03788942580    -3.24148644787
 C     0.43106008109    -1.38223967405    -3.22780642639
 C     1.73271147859    -1.57976432606    -2.64258806254
 C     2.53428816659    -0.47562923045    -2.36633953481
 C    -0.02249186155    -0.10093614781    -3.51193275208
Gd    -0.91390641812     0.96404725591     0.39201791531
 C    -2.05944127431     2.52632839094    -4.23572089629
 F    -1.33130152520     2.34805327238    -5.34066401569
 F    -3.30467307843     2.11619695975    -4.48027807557
 F    -2.11024445335     3.84085817566    -3.98942985814
 C    -4.76628177483    -0.37146677388    -2.48704589727
 F    -5.72767754044     0.00559151434    -1.63818160958
 F    -5.01273827807    -1.64338781111    -2.82851892236
 F    -4.86168824221     0.38047982939    -3.58313497080
 C    -0.14324606371     0.11235008140     5.26570720503
 F     0.38439232490    -0.99855629278     5.79895980332
 F    -1.39978852298     0.23263362948     5.71688081329
 F     0.54965795526     1.16312178381     5.71870252566
73
#Set no. 38 (Final)
 C     2.16242971823     0.63155830019     2.63992811936
 C     3.06221414672     0.20426045201     1.59842168766
 C     1.29413464697    -0.28525904249     3.22554214840
 C     3.07805731996    -1.11966244409     1.18025327553
 C     3.18791987079    -1.42672697263    -0.21761794015
 C     3.17551068520     1.26181123981     0.63737998066
 C     3.29597878118     0.96586172647    -0.71444605829
 C     3.29956966588    -0.40023715641    -1.15199493958
 C    -0.50413079386     1.38373804306     3.20246771291
 C     0.39905225161     2.31741378368     2.57751465449
 C    -0.06223924473     0.08534810977     3.51860884453
 C     1.71576608562     1.95467641701     2.32047796119
 C     2.33443122071     2.34494102951     1.07597052001
 C    -0.33158359399     3.10898894938     1.62405854205
 C     0.27766906001     3.49892402876     0.40893776884
 C     1.63669507182     3.09637267136     0.14626062834
 C    -2.13929617847    -0.84631279259     2.63285976122
 C    -2.65227510134     0.48597105691     2.35236348425
 C    -0.90180642405    -1.03245949814     3.26989344107
 C    -1.78522592914     1.56658028554     2.61067913549
 C    -1.66657963575     2.63158817711     1.62409560719
 C    -3.48055588335     0.41597749090     1.16839013553
 C    -3.32387259936     1.45313225482     0.16145300725
 C    -2.39187261080     2.52679328148     0.43125543705
 C    -0.49842831031    -2.98807232159     1.80932529917
 C    -1.93731692036    -3.00615575484     1.29671677639
 C    -0.06519340702    -2.11418546543     2.77660294708
 C    -2.60528486955    -1.70887561894     1.61665333397
 C    -3.40809193509    -0.95561303273     0.69110918726
 C    -1.68434338754    -3.06740478407    -0.19327881551
 C    -2.36324717484    -2.25825798394    -1.08013445691
 C    -3.28526792249    -1.23630744935    -0.68348075694
 C     2.17469951334    -2.06387480328     1.78088551147
 C     1.71763845520    -2.94589211746     0.75485978742
 C     1.29322920527    -1.64584198845     2.76796435888
 C     0.39686302574    -3.37747065690     0.76359356908
 C    -0.33449612874    -3.43493819245    -0.46767694820
 C     2.34490986407    -2.55665218194    -0.48602505846
 C     1.63540374947    -2.62867463341    -1.67279852754
 C     0.27487236045    -3.08832531980    -1.66688091859
 C    -2.24186022956    -0.60806952920    -2.71609729355
 C    -1.75317616220    -1.88730831839    -2.32741052475
 C    -0.45398621762    -2.29423210407    -2.60812119561
 C    -1.37148259891     0.28121796145    -3.30044868869
 C    -2.19511231953     2.00553296497    -1.79244316917
 C    -3.14201764217     1.12427067071    -1.22539649327
 C    -3.42446038575    -0.22374013917    -1.81536452408
 C    -1.44994424267     1.77770881200    -3.05882580215
 C     0.45630396406     2.97791532203    -1.84910896126
 C    -0.43761782896     3.43397880451    -0.80210815209
 C    -1.73176335689     2.88493527960    -0.79731858998
 C     0.02027059447     2.13372586162    -2.84516746139
 C     2.09896388819     0.85204044912    -2.69804111194
 C     2.56241784925     1.74173288609    -1.67742094861
 C     1.74550363054     2.77815367479    -1.25416649344
 C     0.83335136110     1.04133109212    -3.24864766050
 C     0.44430705458    -1.36798121569    -3.21658100225
 C     1.74263182927    -1.56566709242    -2.63899408212
 C     2.55528419624    -0.47206157414    -2.37739331973
 C    -0.01311118623    -0.08816705130    -3.52143756752
Gd    -1.34135204017     0.16518783047     0.29867546177
 C    -2.05415724295     2.53292896054    -4.23221463080
 F    -1.32889701138     2.35054307765    -5.34063662859
 F    -3.29726184523     2.11631508451    -4.47440832617
 F    -2.10956786039     3.84654072130    -3.99104447340
 C    -4.77559490578    -0.36273583512    -2.49282122489
 F    -5.73977029180     0.00876699399    -1.64519657389
 F    -5.00947717561    -1.63907378961    -2.82853211655
 F    -4.86781119694     0.38356027919    -3.59414603784
 C    -2.72705318911    -4.18571958920     1.82314401829
 F    -2.19266727551    -5.34332412760     1.41846663635
 F    -2.74227251263    -4.16492780943     3.16058044768
 F    -3.99692563262    -4.15316195013     1.40493770378
73
#Set no. 39 (Final)
 C     2.17310965591     0.59202487053     2.64802421790
 C     3.05759488094     0.16529061527     1.60395216167
 C     1.27694374427    -0.31633303530     3.19119372490
 C     3.07434054129    -1.16037702702     1.17023181775
 C     3.18189999326    -1.45424867551    -0.22869926199
 C     3.15952295749     1.22786310256     0.64067038216
 C     3.28377897374     0.93942836653    -0.71249233498
 C     3.29201963333    -0.42539774560    -1.15629783235
 C    -0.55638669462     1.46965161061     3.43620715489
 C     0.40136880602     2.30126175226     2.57719890123
 C    -0.07567624716     0.05750429498     3.46573375560
 C     1.70688782107     1.92349921444     2.32380642267
 C     2.32107624586     2.30595665548     1.08023902106
 C    -0.32798631496     3.03501134017     1.60998683590
 C     0.26914266748     3.45793028384     0.40141677955
 C     1.62792748493     3.06069733638     0.14484772665
 C    -2.22348259759    -0.87511276290     2.65271982727
 C    -2.72759366987     0.45525250436     2.37734940266
 C    -0.90532006599    -1.01712179293     3.15841491958
 C    -1.85404020889     1.55202364875     2.62316820597
 C    -1.68555768440     2.55932001566     1.62365578829
 C    -3.50065376286     0.38308143017     1.14530634627
 C    -3.31539634174     1.40930055190     0.14624008856
 C    -2.40247477115     2.50386701048     0.42156606309
 C    -0.51014202082    -2.99353226451     1.74765327934
 C    -1.81401987022    -2.79893212084     1.16073254879
 C    -0.06770751043    -2.12790360865     2.72481040670
 C    -2.63561294576    -1.75038639601     1.59749977488
 C    -3.40993877110    -0.97772893446     0.64761464859
 C    -1.68931292323    -3.08053532754    -0.22657628781
 C    -2.39436370182    -2.30745806939    -1.15181709726
 C    -3.25814886184    -1.27171709614    -0.71881002511
 C     2.17191130266    -2.10782258356     1.75834039400
 C     1.71398797017    -2.98936352412     0.72833227554
 C     1.28720786248    -1.68216563253     2.74620433100
 C     0.39552719612    -3.44346612487     0.72340635748
 C    -0.33675235417    -3.49024128407    -0.50431761192
 C     2.33588501908    -2.58649579600    -0.50520636191
 C     1.62532084670    -2.64765398646    -1.69460463000
 C     0.26347753334    -3.11195796909    -1.69867208643
 C    -2.24995823523    -0.63493761644    -2.76125422596
 C    -1.77798840413    -1.92841710877    -2.39201450390
 C    -0.46550848932    -2.32070832410    -2.64851185633
 C    -1.37512126749     0.26492925454    -3.31679474689
 C    -2.18504155750     1.98518567790    -1.78955679125
 C    -3.10705470004     1.07795680605    -1.22491046638
 C    -3.40519843828    -0.24841471117    -1.83506043809
 C    -1.44760690495     1.76130662422    -3.05985313937
 C     0.44755658167     2.97327392542    -1.84618707853
 C    -0.44506983653     3.44106915681    -0.81663146114
 C    -1.73613553758     2.87238687589    -0.80019941865
 C     0.01963060179     2.11900989003    -2.84480273002
 C     2.10421317187     0.83876011158    -2.70372042802
 C     2.55560295330     1.71989091818    -1.67592383234
 C     1.74167025147     2.76083633614    -1.24983895371
 C     0.82917528533     1.02897026092    -3.24265559830
 C     0.43807264054    -1.38269144102    -3.23069034305
 C     1.73629362306    -1.58099199641    -2.65418428652
 C     2.54734861009    -0.48767338684    -2.38431283669
 C    -0.01514136885    -0.09923285007    -3.52682494741
Gd    -1.25648521730     0.22808544761     0.53851917800
 C    -2.05304044481     2.52741422916    -4.22910562605
 F    -1.32938109395     2.34947519558    -5.33893221130
 F    -3.29832379423     2.11492972110    -4.47351325384
 F    -2.10821652429     3.84128723141    -3.98631661712
 C    -4.76914300282    -0.36947807995    -2.49339747149
 F    -5.72873428509     0.00663486535    -1.64109529028
 F    -5.01384187316    -1.64359361888    -2.83000427355
 F    -4.86581653437     0.38117985139    -3.59047703440
 C    -0.72670997163     2.04308995960     4.83509317214
 F    -1.01960295024     3.34932322406     4.78704368853
 F    -1.71966449338     1.41677994337     5.48178572771
 F     0.38821577106     1.88742439768     5.55759711664
73
#Set no. 39 (Final)
 C     2.15792034945     0.60237895647     2.63556814164
 C     3.06111340524     0.17336222662     1.59733324184
 C     1.27987481384    -0.31756835038     3.21780680160
 C     3.06449670462    -1.14715055117     1.17660423885
 C     3.17100649036    -1.45268532676    -0.21892495420
 C     3.16805697239     1.23632541704     0.63260235181
 C     3.28627564433     0.94020780934    -0.71730373854
 C     3.28344001656    -0.42540822882    -1.15196125707
 C    -0.54549129064     1.32187745855     3.12419102267
 C     0.36314823962     2.24230624649     2.50265969190
 C    -0.07877555539     0.04882873871     3.47402246924
 C     1.70645625188     1.90831956154     2.29660619351
 C     2.32594922907     2.31390561619     1.07066385797
 C    -0.37261020538     3.00444193565     1.55566273847
 C     0.25430324480     3.47793638194     0.38158690609
 C     1.60221869040     3.05754005931     0.13938917026
 C    -2.21303438154    -0.87859862044     2.66617682325
 C    -2.75499276270     0.44207176314     2.39895672333
 C    -0.92549570595    -1.07896888919     3.20574242854
 C    -1.87693861183     1.56310784471     2.60075437558
 C    -1.73278423722     2.58291387279     1.60442943961
 C    -3.48829097896     0.38381092578     1.14172430686
 C    -3.32221573510     1.40194941598     0.14738416380
 C    -2.62769191401     2.74263323418     0.42131554608
 C    -0.51292916913    -3.03482838999     1.77726402788
 C    -1.79757714522    -2.80508352417     1.17546389562
 C    -0.08326466254    -2.15191651881     2.76082312549
 C    -2.61963057793    -1.75894854306     1.59959051029
 C    -3.37563790858    -0.97663859104     0.65114561157
 C    -1.68151298542    -3.10318134843    -0.21886166885
 C    -2.37077127339    -2.31090889730    -1.13277609152
 C    -3.22513186749    -1.27350726693    -0.70538350284
 C     2.15387753737    -2.09590997478     1.77393734770
 C     1.70252960041    -2.98324128679     0.74261207681
 C     1.28044866135    -1.68279147881     2.76979449204
 C     0.39154019193    -3.45720599959     0.74568088143
 C    -0.33525198532    -3.50643203756    -0.49156538520
 C     2.32549386123    -2.58234967719    -0.48840610508
 C     1.62490285074    -2.65765528103    -1.68707052766
 C     0.26788665982    -3.12240198735    -1.68497268169
 C    -2.24616157459    -0.64941090792    -2.75553847302
 C    -1.76909205580    -1.93833039646    -2.38581861820
 C    -0.46072217843    -2.33323102593    -2.63967713665
 C    -1.37602149815     0.25189775585    -3.31561359133
 C    -2.18221693470     2.00168386383    -1.78596036469
 C    -3.08100225071     1.07458661686    -1.20190659035
 C    -3.37827074955    -0.25494733212    -1.81232018188
 C    -1.44878296861     1.75079841791    -3.05906169509
 C     0.43438503670     2.96315088970    -1.86087025546
 C    -0.46860910429     3.45398767124    -0.84084014970
 C    -1.76838783381     2.93106933290    -0.83713261435
 C     0.01619117786     2.10741563881    -2.85995534892
 C     2.09428277408     0.82578119475    -2.70296400096
 C     2.54625411455     1.71490158122    -1.68096954050
 C     1.72024396958     2.74763001975    -1.26040135176
 C     0.82504245069     1.01795422053    -3.24971707220
 C     0.44044550964    -1.39739613228    -3.23116492093
 C     1.73655779130    -1.59511395434    -2.64868338099
 C     2.54340416281    -0.49683641327    -2.38098685329
 C    -0.01794963133    -0.11643426876    -3.52712263334
Gd    -1.15834405893     0.31205420909     0.69336782503
 C    -2.05597713785     2.52368228728    -4.22711449720
 F    -1.33065766837     2.34705674987    -5.33690943535
 F    -3.30083016391     2.11403510223    -4.47282468929
 F    -2.10706093241     3.83631192826    -3.98332276910
 C    -4.76016875528    -0.36589895082    -2.44774324934
 F    -5.71027684317    -0.00161610102    -1.57484960233
 F    -5.01026976692    -1.63266623574    -2.81533564800
 F    -4.86731098618     0.39869006229    -3.52921848254
 C    -3.61988644358     3.87850042208     0.60555183506
 F    -4.38938571013     4.06980496855    -0.46773025594
 F    -4.41060410328     3.60957697460     1.65046352157
 F    -2.97663792922     5.02141308808     0.86116610540
73
#Set no. 33 (Final)
 C     2.15234663131     0.63570485238     2.64405878887
 C     3.04147033575     0.20754425529     1.60761407963
 C     1.28049785647    -0.28765450124     3.22059398856
 C     3.01756062686    -1.12177847928     1.18838192190
 C     3.13371122055    -1.43261891588    -0.20770691008
 C     3.16021299165     1.26215701983     0.63957846505
 C     3.28113878443     0.96531713124    -0.70824043984
 C     3.27127753857    -0.40504398024    -1.14230555814
 C    -0.53043882798     1.35032357562     3.15658824323
 C     0.37438197172     2.30248035146     2.55364655324
 C    -0.07066338826     0.07815841056     3.48770807704
 C     1.69784157502     1.94926558409     2.31741929486
 C     2.32142896280     2.34618791656     1.07398217992
 C    -0.36105380379     3.08959254517     1.61393354539
 C     0.25364326415     3.49636172282     0.40632927661
 C     1.61657378740     3.09069740210     0.14707733098
 C    -2.20269411694    -0.84795713068     2.65798143002
 C    -2.71813175522     0.47200361906     2.37547328718
 C    -0.91501403139    -1.06244188275     3.22478659174
 C    -1.84393063170     1.56824914111     2.61274911378
 C    -1.71379450473     2.62853934887     1.63180475919
 C    -3.52241550608     0.41316730590     1.15904379322
 C    -3.35237923029     1.45531171669     0.15464955559
 C    -2.43996584315     2.54610866267     0.42677564701
 C    -0.50514624550    -2.96865242164     1.76286659834
 C    -1.81225924174    -2.75077251815     1.17313193683
 C    -0.09282913988    -2.13051591062     2.81551350496
 C    -2.63448123009    -1.71402236815     1.60755505417
 C    -3.42329719889    -0.94147960751     0.66342974097
 C    -1.71142642724    -3.06006943791    -0.20252288028
 C    -2.40530512513    -2.27491562128    -1.12138667782
 C    -3.27529262882    -1.24183347880    -0.70362116202
 C     2.15875221641    -2.07441782359     1.80991344085
 C     1.84102206597    -3.19677306813     0.82271184458
 C     1.28182797873    -1.65704844836     2.78328059804
 C     0.36316235113    -3.43811907843     0.77106717744
 C    -0.34691850313    -3.45424544763    -0.45431813418
 C     2.33241511146    -2.57691775553    -0.48190462465
 C     1.61226571141    -2.63191962022    -1.65143621432
 C     0.24195068428    -3.10908866968    -1.66566535739
 C    -2.26039927084    -0.62226330203    -2.74285533432
 C    -1.79528139630    -1.91044073746    -2.36752215540
 C    -0.47841735653    -2.31688276855    -2.60844261847
 C    -1.38589867457     0.27341324519    -3.31062596615
 C    -2.19767915996     1.99549843211    -1.79115131070
 C    -3.13295507937     1.10865262749    -1.22484016939
 C    -3.42055306388    -0.22837988329    -1.82655881159
 C    -1.45611896177     1.77030773137    -3.05899880520
 C     0.44351844630     2.97688020248    -1.84809786028
 C    -0.45576207765     3.43827054006    -0.80503431789
 C    -1.75091816147     2.88439499580    -0.79509595130
 C     0.01182959222     2.12654118054    -2.84458599506
 C     2.09168063514     0.84778746277    -2.69355093437
 C     2.55046954876     1.73968720052    -1.67331852668
 C     1.73111940365     2.77945226975    -1.25515447645
 C     0.82273132463     1.03434946065    -3.23838277901
 C     0.42662299685    -1.37540394175    -3.19458748256
 C     1.71842433180    -1.56667220938    -2.61242991650
 C     2.54054430191    -0.47564056846    -2.36584342531
 C    -0.02630305781    -0.09719976592    -3.50899828001
Gd    -1.30534152488     0.31462988468     0.45481690679
 C    -2.05587138213     2.53114347722    -4.23080155333
 F    -1.33014475351     2.35015070541    -5.33928769041
 F    -3.29957516270     2.11649395857    -4.47435339954
 F    -2.10994315396     3.84570040237    -3.98974495847
 C    -4.77750402609    -0.36276508427    -2.49299471731
 F    -5.74047974220     0.00910797374    -1.64354808028
 F    -5.01257088631    -1.63905070297    -2.82827897423
 F    -4.87013022676     0.38354184339    -3.59328342171
 C     2.59064171302    -4.47560246613     1.16602445671
 F     3.91783675844    -4.30788442899     1.10221656740
 F     2.27886626022    -4.86622772615     2.40913884397
 F     2.27263346535    -5.46810178824     0.32375493922
73
#Set no. 25 (Final)
 C     2.15018217525     0.60384088350     2.64593033520
 C     3.05793842635     0.16425148340     1.61307843811
 C     1.26291236696    -0.32110766920     3.21979599489
 C     3.05231664866    -1.15593548362     1.19491306910
 C     3.16071321003    -1.47287469943    -0.20103878199
 C     3.17866721020     1.22382666897     0.65191169134
 C     3.28600628422     0.91770123624    -0.69931344129
 C     3.27671475147    -0.45030128154    -1.13394575426
 C    -0.53127604767     1.33307511882     3.12524745013
 C     0.37559867489     2.25967052399     2.51628617739
 C    -0.08383272848     0.05232591051     3.46232056085
 C     1.72212250139     1.91315037057     2.32623772392
 C     2.35189759807     2.31201577305     1.08400548129
 C    -0.35941898555     3.05075350699     1.59119227110
 C     0.31181976042     3.73235768412     0.43815977075
 C     1.65607980764     3.05912740089     0.15597289956
 C    -2.17894405792    -0.87832660467     2.61079794344
 C    -2.67625585342     0.44662569877     2.31493095952
 C    -0.93473526185    -1.08907459906     3.20275119468
 C    -1.85200465631     1.58859290242     2.60120894944
 C    -1.73962911627     2.67969080275     1.65395563225
 C    -3.40753699583     0.38182875052     1.09181725069
 C    -3.31851661213     1.43757451667     0.14650779586
 C    -2.49948906947     2.61617120997     0.42161822619
 C    -0.52511814385    -3.03883488179     1.77277363731
 C    -1.81769362673    -2.83111530701     1.16419860003
 C    -0.09953321071    -2.16672707475     2.77343254282
 C    -2.61450316344    -1.76717085409     1.57056279142
 C    -3.34747022954    -0.99557376432     0.60967286144
 C    -1.71184756876    -3.13253679645    -0.22358766663
 C    -2.41838114339    -2.36578256611    -1.15284161202
 C    -3.27027397123    -1.31980106729    -0.72794654547
 C     2.13761624584    -2.10522087744     1.78617459260
 C     1.69830391105    -3.00094532776     0.75289745627
 C     1.26086861876    -1.69166486589     2.77477645154
 C     0.37823053250    -3.46355806136     0.75366286893
 C    -0.34939963671    -3.51568529871    -0.48608334268
 C     2.32888989410    -2.61275375160    -0.46861900407
 C     1.61974914854    -2.67242706998    -1.67304826468
 C     0.25351173271    -3.13395716392    -1.67183954842
 C    -2.25667448707    -0.67445666566    -2.74613802233
 C    -1.79398839876    -1.97317404477    -2.38697854767
 C    -0.47986022585    -2.35898010348    -2.63574548978
 C    -1.38301580607     0.22610080519    -3.30014463201
 C    -2.18956080903     1.96696310732    -1.77511368549
 C    -3.10894348941     1.07432451086    -1.22820407724
 C    -3.39868591454    -0.27078358620    -1.82036860241
 C    -1.44917059882     1.72410594041    -3.04632827787
 C     0.42189178578     2.92561126808    -1.81181655771
 C    -0.45748857234     3.44124269197    -0.84005624348
 C    -1.76911398239     2.90927114193    -0.78668358215
 C     0.01279562747     2.07603444063    -2.84350663470
 C     2.10297448917     0.79966818738    -2.69220963377
 C     2.54648920281     1.68067661818    -1.65602918626
 C     1.72186822193     2.71414261588    -1.21590365237
 C     0.81915131326     0.99413398417    -3.21736272784
 C     0.42533029255    -1.42293131257    -3.21299304586
 C     1.72968508346    -1.62393317856    -2.62789447756
 C     2.53877007266    -0.51681707632    -2.36684198921
 C    -0.02486977892    -0.14441445973    -3.50277313790
Gd    -1.01661143994     0.79023221968     0.45521850739
 C    -2.05570570345     2.51259997164    -4.20537793719
 F    -1.33192783047     2.35452203503    -5.31908040231
 F    -3.30090213417     2.11449377741    -4.46872225606
 F    -2.10484863039     3.82051629388    -3.91876139329
 C    -4.76730168159    -0.37583496303    -2.48290545962
 F    -5.72858814957     0.00455307187    -1.63569600435
 F    -5.01555128034    -1.64510177218    -2.82890799523
 F    -4.85988663697     0.38047141089    -3.57611516171
 C     0.47059025948     5.22680450235     0.66142122399
 F     1.09960530725     5.48441965593     1.81294835115
 F     1.17409416162     5.79955588846    -0.31942045821
 F    -0.72991948759     5.81214727373     0.70846553290
73
#Set no. 39 (Final)
 C     2.16028201625     0.62908031088     2.62811510606
 C     3.05491150145     0.21120633736     1.59427382477
 C     1.29188218688    -0.30371658027     3.19591407895
 C     3.04587637047    -1.11371620186     1.17077047833
 C     3.15773384506    -1.42232198769    -0.22128206719
 C     3.16987066395     1.26795335702     0.63253023452
 C     3.28177522412     0.96809520495    -0.71928107020
 C     3.27992189450    -0.39988598648    -1.15585983600
 C    -0.51265532649     1.35822795826     3.15892436576
 C     0.39226771417     2.31968044903     2.56036785641
 C    -0.06650122832     0.06894673854     3.46458623408
 C     1.70170535891     1.95151767573     2.30624536287
 C     2.32846981226     2.35063990224     1.06711008619
 C    -0.34253327935     3.10958646584     1.61971651558
 C     0.26409413269     3.50356252825     0.40362991114
 C     1.62452268393     3.09879777207     0.13994786039
 C    -2.16969860205    -0.86713122507     2.65175051041
 C    -2.66522786786     0.46097764928     2.34427847466
 C    -0.91087933483    -1.04510972022     3.22630513391
 C    -1.79726759674     1.54546589464     2.58740896355
 C    -1.67572771967     2.61624403576     1.61480755832
 C    -3.48879763019     0.38713811889     1.15510719442
 C    -3.30729636816     1.41606129013     0.15226332191
 C    -2.38996118866     2.50387501165     0.42230647945
 C    -0.50919847286    -2.97691813646     1.76448412845
 C    -1.75612586653    -2.74759928537     1.18535457306
 C    -0.06394726386    -2.29229709755     3.01241077712
 C    -2.66154320486    -1.75745219181     1.62691996767
 C    -3.45149930348    -0.99034325713     0.68569713753
 C    -1.66120876976    -3.04769299061    -0.22850992102
 C    -2.37289223376    -2.26562563836    -1.12361843909
 C    -3.28363227919    -1.25683924407    -0.70347558828
 C     2.15591623767    -2.06414348484     1.77694778589
 C     1.72683461531    -2.98120047288     0.73331053561
 C     1.31497305622    -1.66944439494     2.79173092055
 C     0.39332672491    -3.37451497318     0.73521733424
 C    -0.32751715839    -3.45098506332    -0.50570001188
 C     2.32752466166    -2.57003364395    -0.49064068915
 C     1.62940751145    -2.64110876762    -1.70318787386
 C     0.28059957720    -3.09720484466    -1.70697246935
 C    -2.25014786598    -0.61395750744    -2.74681869135
 C    -1.76320773162    -1.89847369200    -2.37700451758
 C    -0.45812784351    -2.29989483756    -2.64807369150
 C    -1.37604390105     0.28171227555    -3.31776215550
 C    -2.20075023723     1.99911950260    -1.79890187229
 C    -3.13197955846     1.10560667550    -1.23437098072
 C    -3.42032575015    -0.23365028088    -1.82883513521
 C    -1.45338847243     1.77510411409    -3.06282963993
 C     0.44766572724     2.98231210635    -1.85194325387
 C    -0.44986059440     3.43309072940    -0.80581903947
 C    -1.74306171544     2.88042108770    -0.80288728471
 C     0.01393257820     2.13276119308    -2.84737197195
 C     2.09183822993     0.85433963524    -2.70350142242
 C     2.55268246354     1.74453745059    -1.68163759444
 C     1.73577095061     2.78472389009    -1.26038144677
 C     0.82689571731     1.04623229499    -3.25295022431
 C     0.44122469999    -1.36492019048    -3.24131135503
 C     1.73686842166    -1.56516290668    -2.65290879766
 C     2.54746739665    -0.47109562183    -2.38863133258
 C    -0.01804045659    -0.08530751449    -3.53681623236
Gd    -1.34725509904     0.00530128203     0.32414426889
 C    -2.05595045672     2.53361850484    -4.23406044981
 F    -1.33033305924     2.35140706406    -5.34227996277
 F    -3.29907871624     2.11662828865    -4.47550676054
 F    -2.11017870386     3.84651898714    -3.99161947936
 C    -4.77625033874    -0.36446394241    -2.49606348392
 F    -5.73702222707     0.00782165785    -1.64453837214
 F    -5.01256829011    -1.64081871342    -2.83036539734
 F    -4.86983409272     0.38282873098    -3.59553412755
 C    -0.08959691871    -3.22854717711     4.20453578023
 F     0.24091497342    -2.59076584993     5.33402869896
 F     0.77682144897    -4.23089563451     4.01114611746
 F    -1.30847164724    -3.75775383711     4.38392483801
73
#Set no. 28 (Final)
 C     2.13687666909     0.62972523761     2.66048604148
 C     3.03543416116     0.20917462414     1.61855080562
 C     1.27020127777    -0.28255612476     3.25821380961
 C     3.01758983090    -1.11226213505     1.17282092884
 C     3.16182532230    -1.42146480911    -0.20122703154
 C     3.15761781998     1.26454670844     0.66364814367
 C     3.26040659863     0.95835320800    -0.69007146616
 C     3.25691551774    -0.40816348512    -1.12826137701
 C    -0.53573413828     1.36409775290     3.17833039032
 C     0.37070006618     2.31376984789     2.57273365101
 C    -0.07631527804     0.09171787393     3.52887662946
 C     1.68833441366     1.94801190783     2.33165134259
 C     2.32352726430     2.34758309490     1.09470733966
 C    -0.36186278049     3.10142451499     1.62766790695
 C     0.25744304453     3.49665634631     0.42057488063
 C     1.61454732552     3.08834521370     0.16414089599
 C    -2.17963096674    -0.84396221077     2.64555326682
 C    -2.70574728136     0.48055686189     2.36293073423
 C    -0.92285551434    -1.03666472456     3.22726012489
 C    -1.83516519108     1.57420391567     2.61769101265
 C    -1.71388323682     2.64445341617     1.64530886286
 C    -3.50390236349     0.40785549406     1.15617732884
 C    -3.36254598839     1.45781047861     0.16030605014
 C    -2.44365757198     2.55498751962     0.43705823769
 C    -0.52433982583    -2.97217819176     1.78128683174
 C    -1.79276979682    -2.76128948998     1.17428358595
 C    -0.08881025047    -2.11711395724     2.79417745601
 C    -2.61794962535    -1.72005559508     1.59797606918
 C    -3.40316510808    -0.94937410201     0.66182056121
 C    -1.68615818364    -3.08973567938    -0.22480498618
 C    -2.39985807071    -2.28519626003    -1.13069076568
 C    -3.26046044867    -1.25828284173    -0.70708326181
 C     2.10763406019    -2.05476433642     1.77207844712
 C     1.67472031378    -2.96522543461     0.76601997983
 C     1.26105302174    -1.65519220989     2.80030452712
 C     0.37708288835    -3.41023838447     0.74860866681
 C    -0.36604602616    -3.50542073640    -0.49765715456
 C     2.48047276967    -2.74845567061    -0.50641938793
 C     1.58809444122    -2.63594931131    -1.69985424477
 C     0.25984969539    -3.07853111603    -1.67725844005
 C    -2.26605076127    -0.61588797014    -2.74688265875
 C    -1.78941975031    -1.90587656824    -2.37886069939
 C    -0.48804533378    -2.29797108782    -2.64231605831
 C    -1.39281632263     0.28039188154    -3.31010806714
 C    -2.20110418053     1.99333520875    -1.77931145437
 C    -3.14529512435     1.10906907308    -1.21826062752
 C    -3.41998357683    -0.23279998231    -1.82088283962
 C    -1.46203945410     1.77332779004    -3.05162688587
 C     0.43855380382     2.98795093717    -1.83776300982
 C    -0.45081500453     3.43535394129    -0.79922680660
 C    -1.75440084692     2.88425897757    -0.78325105673
 C     0.00725323006     2.12278063334    -2.83351112016
 C     2.08135252243     0.83299409721    -2.68558491487
 C     2.53238297166     1.72761591778    -1.65203529117
 C     1.72317192813     2.77474357190    -1.23987802584
 C     0.80930519322     1.04131578238    -3.24033846120
 C     0.40993789100    -1.36842551247    -3.22901970115
 C     1.70080304968    -1.57178411872    -2.61576672122
 C     2.53630602345    -0.47528175253    -2.38377013486
 C    -0.03615544710    -0.08815089325    -3.52475707891
Gd    -1.29676447485     0.38072946447     0.38301970039
 C    -2.05862102160     2.53379526208    -4.22638949163
 F    -1.33101991095     2.34999913971    -5.33328479970
 F    -3.30213248840     2.11780343214    -4.47382070290
 F    -2.11127587012     3.84781658025    -3.98847790854
 C    -4.77798711528    -0.36726438716    -2.48751044443
 F    -5.74254434185     0.00644957265    -1.64120811564
 F    -5.01327878141    -1.64127472115    -2.82758714210
 F    -4.86813292478     0.38217822701    -3.58687047791
 C     3.50252812497    -3.84559270037    -0.71470215799
 F     4.24442797827    -4.01205355852     0.38784385838
 F     4.32045211687    -3.53364830238    -1.72419369086
 F     2.91078134518    -5.00969218783    -1.00922787139
73
#Set no. 46 (Final)
 C     2.14656969196     0.58948727811     2.61620878523
 C     3.06157415932     0.14826888727     1.58212773719
 C     1.31177348368    -0.33632327750     3.25403340988
 C     3.06968199959    -1.16961647405     1.16870247984
 C     3.17736797860    -1.47494835345    -0.22779297622
 C     3.16870708897     1.20447723090     0.62655944895
 C     3.28776707735     0.91921081749    -0.72053107481
 C     3.28837322033    -0.44710279540    -1.15893160739
 C    -0.51358402467     1.31661738325     3.18183100673
 C     0.42232172097     2.44170328410     2.76800119142
 C    -0.05224621125     0.04835401976     3.50095875270
 C     1.72878728609     1.89105221032     2.30094086738
 C     2.31032724196     2.28019990606     1.07751511993
 C    -0.34569140843     3.07172810253     1.61430022078
 C     0.28169591220     3.45478010468     0.41377735765
 C     1.64852693983     3.08380811579     0.14674221162
 C    -2.16703949844    -0.87578609353     2.63043864823
 C    -2.67391597434     0.44636143484     2.34342644791
 C    -0.90193469689    -1.07114574607     3.20298330127
 C    -1.78471504343     1.51584203695     2.58887524438
 C    -1.66254556272     2.59938977690     1.61791587063
 C    -3.49849286899     0.38622315141     1.13968396511
 C    -3.35363817344     1.44068251842     0.14943290220
 C    -2.42595446810     2.52152301260     0.42473837629
 C    -0.51258344637    -3.01004928371     1.76401126748
 C    -1.80009286499    -2.79501894034     1.16197851827
 C    -0.07261885749    -2.14414382419     2.76122316644
 C    -2.61460319845    -1.74655224349     1.59031555268
 C    -3.40216022425    -0.96555149603     0.65091379324
 C    -1.70530868395    -3.11595150692    -0.22423689707
 C    -2.39209270786    -2.30246092327    -1.13160107798
 C    -3.26884581216    -1.27307476044    -0.71624177207
 C     2.16115364579    -2.11417847714     1.77240883437
 C     1.69799354532    -2.98973011957     0.74354359446
 C     1.29576414283    -1.68461226847     2.77802535295
 C     0.38352012036    -3.45837281610     0.74037876660
 C    -0.35078091857    -3.50381871307    -0.49357442673
 C     2.32343542210    -2.59852551617    -0.49316475768
 C     1.61118804225    -2.66440864714    -1.68326364812
 C     0.25377217959    -3.12344653376    -1.68491350104
 C    -2.25623073423    -0.63399097875    -2.75039255183
 C    -1.78238628091    -1.92550698143    -2.37691751021
 C    -0.47354128561    -2.32384667325    -2.63574617758
 C    -1.38233629377     0.25852398033    -3.32067273654
 C    -2.19597516457     1.97613480955    -1.79570737087
 C    -3.14407682763     1.09847136582    -1.23301733227
 C    -3.41732980766    -0.24643144782    -1.83153716421
 C    -1.45375199496     1.75524179336    -3.06457688961
 C     0.44979008339     2.94149379315    -1.83999739760
 C    -0.44106084610     3.39114607150    -0.79997192015
 C    -1.74220409634     2.85727106030    -0.79346852244
 C     0.01631090985     2.10304837626    -2.84655423072
 C     2.08687312129     0.82460500433    -2.69298119174
 C     2.55567926766     1.70474989305    -1.68108943261
 C     1.74179988558     2.74849553138    -1.24022038508
 C     0.82330312847     1.01762690499    -3.26017595191
 C     0.42732325126    -1.39526721277    -3.23209873694
 C     1.72308094117    -1.59553574294    -2.64638928826
 C     2.53662305889    -0.50816772757    -2.37947811639
 C    -0.02238782353    -0.11129076676    -3.53420965077
Gd    -1.30791198716     0.32508659844     0.31394353945
 C    -2.05414725665     2.52610549233    -4.23223039578
 F    -1.33024078523     2.34955428098    -5.34140727067
 F    -3.29990102519     2.11510268578    -4.47541980094
 F    -2.10739912412     3.83869431262    -3.98436695196
 C    -4.77683402017    -0.37173521055    -2.49497026520
 F    -5.73505504324     0.00567459464    -1.64355291716
 F    -5.01582290544    -1.64513550463    -2.83121292868
 F    -4.86768556955     0.38012955357    -3.59209224760
 C     0.61736561343     3.43058406930     3.90380491902
 F    -0.54542562171     4.00538278486     4.23759449820
 F     1.09922621293     2.82798790744     4.99812871940
 F     1.47669433874     4.38987831414     3.53989046859
73
#Set no. 64 (Final)
 C     2.13716319515     0.62758333560     2.60443470104
 C     3.05717264358     0.19896393742     1.58013443295
 C     1.25960806338    -0.29808780369     3.16204148113
 C     3.06316082721    -1.12279352348     1.16125499196
 C     3.16759473893    -1.42892113031    -0.23491129011
 C     3.16549068746     1.26006724397     0.62023937403
 C     3.27243344296     0.96583888759    -0.72927809599
 C     3.27161313950    -0.40612592538    -1.16594041838
 C    -0.56131236439     1.37738539735     3.15267374997
 C     0.34944217748     2.29618512740     2.53717576013
 C    -0.11776582611     0.05998382239     3.39329429372
 C     1.69492419168     1.94276035057     2.29474458376
 C     2.30598573401     2.33357911124     1.05813563043
 C    -0.38849342249     3.09908424401     1.60524045032
 C     0.24048982323     3.48628591379     0.38156977162
 C     1.61131482536     3.09286151534     0.12748243463
 C    -2.38114892004    -0.96000895239     2.84448083183
 C    -2.71009660519     0.45721355454     2.34159520473
 C    -0.92969116125    -1.06700771664     3.17482627572
 C    -1.89006807305     1.60761842841     2.63285957003
 C    -1.78019387793     2.69414610405     1.66273201076
 C    -3.36638153532     0.36682550410     1.11114490892
 C    -3.27709646850     1.40497699762     0.14007847588
 C    -2.47149447129     2.58754438385     0.41745391342
 C    -0.51390135181    -3.05024448987     1.77648777848
 C    -1.81255193935    -2.81968238834     1.17282603789
 C    -0.09842105157    -2.12625771726     2.73235698953
 C    -2.64118822231    -1.79663135234     1.59327098097
 C    -3.32284849254    -1.00699064840     0.63061440571
 C    -1.69235826348    -3.09870889214    -0.22645397487
 C    -2.39753894925    -2.33854531129    -1.15428718119
 C    -3.24624281397    -1.30127447558    -0.71951981225
 C     2.15520913556    -2.07724568698     1.75097122080
 C     1.71501735484    -2.97480663291     0.73147061540
 C     1.27012081570    -1.65715151267     2.73388393334
 C     0.38753572925    -3.43596975126     0.74436169504
 C    -0.33791217803    -3.47970563027    -0.49604914944
 C     2.32330885327    -2.57067231497    -0.49957372640
 C     1.62415583512    -2.64352204147    -1.69836359276
 C     0.26305086629    -3.10428773175    -1.68987710146
 C    -2.25538123773    -0.65176821796    -2.75361099443
 C    -1.78594578238    -1.94672751704    -2.39742268193
 C    -0.47059973127    -2.32386128707    -2.64789709677
 C    -1.39115968443     0.25651034678    -3.31446833156
 C    -2.21019791496     1.98876953917    -1.79575818586
 C    -3.10065586169     1.07402280404    -1.23111633460
 C    -3.39046099083    -0.26205066946    -1.81545928653
 C    -1.46797783042     1.75677787312    -3.06330416444
 C     0.42305079293     2.98346270301    -1.86167525455
 C    -0.46515721539     3.45179092941    -0.83123650078
 C    -1.79257367638     2.90811073441    -0.80153183237
 C    -0.00389700664     2.11740315337    -2.85577369619
 C     2.07704060344     0.84506723727    -2.70833789067
 C     2.53633191341     1.73912671925    -1.69231528303
 C     1.71876796081     2.77800850998    -1.26745138338
 C     0.80603164141     1.03431478425    -3.25779354771
 C     0.42606280588    -1.38474952474    -3.23657550796
 C     1.72652356530    -1.57822320020    -2.65515415662
 C     2.53184266489    -0.47731020193    -2.39458337363
 C    -0.03280943889    -0.10395437753    -3.52963935197
Gd    -0.88034581362     0.80436784236     0.62656299392
 C    -2.06300691400     2.52433081832    -4.23348111477
 F    -1.33202417790     2.34807170249    -5.33867633453
 F    -3.30730533901     2.11658601647    -4.48057051701
 F    -2.11054383791     3.83970638213    -3.98729398590
 C    -4.76339941840    -0.37346385434    -2.46982312896
 F    -5.72459514340     0.00181320999    -1.61855205144
 F    -5.01350867231    -1.64177181223    -2.82482262138
 F    -4.86116180407     0.38828993707    -3.55616619672
 C    -3.27662445117    -1.34576728958     4.01511053805
 F    -4.56832473530    -1.33491494004     3.67227221745
 F    -3.12757776560    -0.47527801633     5.02132498590
 F    -2.97928641655    -2.56968616911     4.46498788772
73
#Set no. 28 (Final)
 C     2.16378118825     0.62966313842     2.64574413495
 C     3.06465237391     0.20870371793     1.60303583522
 C     1.29534253467    -0.30822861724     3.22302059139
 C     3.06674634834    -1.10527196097     1.17386870632
 C     3.16774990122    -1.40853024441    -0.21606878499
 C     3.17774539877     1.27192642342     0.64473679673
 C     3.28947459570     0.97620434731    -0.70838536577
 C     3.28364338291    -0.39027351604    -1.14831580995
 C    -0.51837721619     1.35709241830     3.17134237666
 C     0.37777823735     2.30349959519     2.57834591740
 C    -0.06363562377     0.06955316780     3.49469929556
 C     1.70027072363     1.93125981841     2.31985093206
 C     2.33086621619     2.34281162785     1.08320209635
 C    -0.36196047124     3.08020040389     1.62363213961
 C     0.26056969757     3.48317298771     0.41778097013
 C     1.62402884046     3.09210542906     0.15843477180
 C    -2.16915927983    -0.84427341184     2.63866868262
 C    -2.69496942072     0.47871026292     2.35832851656
 C    -0.90351101472    -1.04274955004     3.21512049169
 C    -1.82820912656     1.56909405386     2.60941221119
 C    -1.72098732511     2.65253178831     1.64748455174
 C    -3.49661980718     0.41344108955     1.14563712903
 C    -3.36688522055     1.47554753526     0.15249941552
 C    -2.46469564682     2.57350544773     0.43116806097
 C    -0.51292740786    -2.99105790037     1.79515633151
 C    -1.76230428721    -2.74737004762     1.16995894107
 C    -0.06851161895    -2.12750705722     2.77002456563
 C    -2.59358010392    -1.70600666956     1.59213265426
 C    -3.37869674018    -0.93262616664     0.64778411340
 C    -1.65588440675    -3.05177474362    -0.22254627557
 C    -2.38829407448    -2.28010935464    -1.13738667062
 C    -3.25085800340    -1.24749331134    -0.71213911111
 C     2.14847647845    -2.06455534713     1.75604928811
 C     1.73938759772    -2.95765840409     0.74120736996
 C     1.30924361327    -1.66937829775     2.79470735447
 C     0.42106034508    -3.67035114821     0.79902475709
 C    -0.34297258703    -3.48109597029    -0.50539734386
 C     2.31335955968    -2.54951962308    -0.47340932535
 C     1.63584674661    -2.64653949376    -1.69956041759
 C     0.26916977937    -3.08827931254    -1.67759500228
 C    -2.25473210836    -0.61255912886    -2.74917622184
 C    -1.77786886761    -1.90351232030    -2.37694318334
 C    -0.46772993974    -2.29098497853    -2.62748604430
 C    -1.37873261017     0.28247709007    -3.30628505172
 C    -2.20351768603     2.00076497128    -1.78778318691
 C    -3.14321095723     1.11671120131    -1.22804248023
 C    -3.41377175857    -0.22742158658    -1.82834345880
 C    -1.45606223601     1.77738595386    -3.05437366036
 C     0.44147625812     2.98428523992    -1.84075452225
 C    -0.45058543860     3.42056042385    -0.79427766566
 C    -1.76555710162     2.89202335501    -0.78569872664
 C     0.01186366805     2.13111277135    -2.83866812731
 C     2.08584816346     0.84830382484    -2.68947995222
 C     2.54691800510     1.74564301180    -1.66580035399
 C     1.73264560265     2.78311191714    -1.24515205977
 C     0.82145750942     1.04861416283    -3.25199621967
 C     0.43191833489    -1.36433631624    -3.21783416189
 C     1.73138107437    -1.57183008865    -2.63158002402
 C     2.54486619567    -0.46452983291    -2.37964272238
 C    -0.01974689416    -0.08339758322    -3.52432663361
Gd    -1.27031167053     0.46815053009     0.38353753239
 C    -2.05627750360     2.53387172510    -4.22969630817
 F    -1.32986115890     2.35034899332    -5.33662505845
 F    -3.29921123585     2.11662417129    -4.47373779043
 F    -2.11071923755     3.84749113938    -3.98974624778
 C    -4.77401568383    -0.36606303744    -2.49161145538
 F    -5.73586340767     0.00754596927    -1.64201349047
 F    -5.01179396477    -1.64093250009    -2.82827534380
 F    -4.86823684897     0.38242675542    -3.59114834326
 C     0.61410347053    -5.15104481432     1.09282623145
 F    -0.55109917359    -5.79236965501     1.25306799158
 F     1.25926647407    -5.73044196810     0.07711185399
 F     1.33338704178    -5.33215667790     2.20251577884
73
#Set no. 34 (Final)
 C     2.14929373959     0.64538490812     2.67582976872
 C     3.05224750347     0.22151446660     1.63889927147
 C     1.27787429005    -0.27510162821     3.25996384515
 C     3.05340525822    -1.09755673340     1.22112556625
 C     3.14568311566    -1.41674432102    -0.17972404697
 C     3.16657503508     1.27995675793     0.67435102155
 C     3.27846198267     0.96183395709    -0.68230927269
 C     3.29752330826    -0.39315528881    -1.11421618624
 C    -0.53784473266     1.35915461350     3.17281024588
 C     0.36548401471     2.30613773020     2.56795772232
 C    -0.07638592086     0.08879815694     3.51310728031
 C     1.68885391317     1.95155592438     2.33291305784
 C     2.32124349086     2.35030490344     1.09299221112
 C    -0.37155662254     3.08517954258     1.61661355853
 C     0.25063468452     3.49165781540     0.41118271614
 C     1.61833251979     3.10691745667     0.16278527805
 C    -2.18550538599    -0.85133769542     2.64625811788
 C    -2.70404243112     0.46815857359     2.35925677218
 C    -0.91390646712    -1.05085925982     3.21787428780
 C    -1.84751538637     1.57201361365     2.61577876551
 C    -1.72710951245     2.63984106108     1.63864057195
 C    -3.49775468824     0.40614154321     1.14769075711
 C    -3.36659681307     1.45912605853     0.15378621890
 C    -2.46787303661     2.57252451281     0.42881433689
 C    -0.49880391936    -2.99567607627     1.78237155661
 C    -1.79178806968    -2.77197553726     1.17618262296
 C    -0.08226250319    -2.12139437245     2.80073340922
 C    -2.60743084775    -1.72549453999     1.59712954288
 C    -3.38051471214    -0.94843824312     0.65078463456
 C    -1.68634596419    -3.07091553384    -0.20778415725
 C    -2.39118145918    -2.29293759521    -1.12650606914
 C    -3.26009411993    -1.25666463099    -0.70650634598
 C     2.14388846170    -2.03839298495     1.80753742752
 C     1.70356689562    -2.93000675463     0.75247933962
 C     1.27714157851    -1.64370061008     2.80535958348
 C     0.39314069222    -3.44237080222     0.77890037865
 C    -0.33141422362    -3.46985792435    -0.47258842127
 C     2.34698537249    -2.55930583061    -0.43353461708
 C     1.74957241773    -2.81953357169    -1.78131713528
 C     0.25778307507    -3.10788210502    -1.66192178273
 C    -2.25128036992    -0.62033293927    -2.73810911266
 C    -1.77739908359    -1.91145664543    -2.35965970567
 C    -0.45284006185    -2.29436427795    -2.58340592578
 C    -1.37917221695     0.27736910377    -3.29524394748
 C    -2.20220329288     1.99931307661    -1.78130623893
 C    -3.14117799134     1.10752420421    -1.22110217296
 C    -3.41432182336    -0.23504979455    -1.82214888934
 C    -1.45818508239     1.77522771246    -3.05028394668
 C     0.43172105661     2.98483773347    -1.83049806111
 C    -0.46302112675     3.45711463276    -0.80224454817
 C    -1.76680392819     2.89779542445    -0.78693410943
 C     0.00726098616     2.13702674366    -2.83397278334
 C     2.08438190168     0.85303636153    -2.66770787058
 C     2.53668426045     1.73666707654    -1.64661329807
 C     1.72430499300     2.78226629409    -1.23047236115
 C     0.82010287168     1.04748000365    -3.22704691013
 C     0.44986507035    -1.35658620480    -3.17276615081
 C     1.74373100768    -1.55562892256    -2.63064676602
 C     2.53616561911    -0.46965451571    -2.34644441725
 C    -0.01568144434    -0.08047269715    -3.49870289330
Gd    -1.26215993073     0.46426781174     0.40071236889
 C    -2.05739066200     2.53137345534    -4.22754007323
 F    -1.32995976766     2.34873556231    -5.33416377282
 F    -3.30079030444     2.11630615835    -4.47397143882
 F    -2.11087071857     3.84546840680    -3.98857904313
 C    -4.77362102071    -0.36876504895    -2.48994030521
 F    -5.73605103196     0.00646894052    -1.64162455320
 F    -5.01204274186    -1.64294514071    -2.82778661730
 F    -4.86600452999     0.38047494749    -3.58844822895
 C     2.48397278615    -3.94555127123    -2.49407504301
 F     1.89343342431    -4.23670910270    -3.66386494040
 F     3.75369579040    -3.60588813587    -2.74438611864
 F     2.50200922364    -5.05162050926    -1.74190623567
73
#Set no. 53 (Final)
 C     2.14591324810     0.63695356336     2.63576399688
 C     3.05072716642     0.19907660235     1.60267889362
 C     1.25293873326    -0.27757702238     3.19909502271
 C     3.05010616868    -1.12199576312     1.18042848328
 C     3.15381831000    -1.43589492520    -0.21604437630
 C     3.15644976498     1.25957784352     0.63796265886
 C     3.25324955388     0.95625632553    -0.71204484071
 C     3.25794174320    -0.41587274386    -1.14881972854
 C    -0.57777072033     1.39751354944     3.20804450151
 C     0.34557299596     2.29033685029     2.55435687447
 C    -0.11743395970     0.09238798138     3.48926429987
 C     1.69718923952     1.94843282304     2.31242041438
 C     2.30672671155     2.33518195483     1.07684147898
 C    -0.38874739181     3.03003981531     1.58113715510
 C     0.21924316433     3.42772299579     0.38707459262
 C     1.59125524149     3.06741663917     0.13284272792
 C    -2.26757992703    -0.84385836382     2.65782181496
 C    -2.76625742048     0.48589991524     2.35804493291
 C    -0.96302084539    -1.04354090114     3.23550810334
 C    -1.91849476918     1.62264101349     2.65884717348
 C    -1.76895287437     2.60501273320     1.61626566783
 C    -3.39118401524     0.42579806927     1.06507347158
 C    -3.57408068394     1.56627192082     0.11975534628
 C    -2.47285682167     2.57431504740     0.39637965189
 C    -0.52932769698    -2.99115282811     1.75747399080
 C    -1.82278704312    -2.76806136008     1.13653453746
 C    -0.11772360350    -2.09484315934     2.74574331390
 C    -2.62252901818    -1.69921780195     1.55705977684
 C    -3.32494812524    -0.91386623256     0.57814148410
 C    -1.72986648171    -3.09394399427    -0.23120097990
 C    -2.44314813721    -2.32361357309    -1.17273919584
 C    -3.28952802242    -1.28280720974    -0.76552975469
 C     2.13400122762    -2.06738296085     1.76561769276
 C     1.69898818386    -2.97146794654     0.74766136431
 C     1.24908365264    -1.63489291184     2.75209253494
 C     0.36853434547    -3.42686275250     0.75088540957
 C    -0.36639025709    -3.47614452985    -0.48905909005
 C     2.31543821979    -2.57910470534    -0.47774660406
 C     1.60441948980    -2.64383186240    -1.67679775945
 C     0.23822005316    -3.10077251865    -1.67364350532
 C    -2.27563239895    -0.65246360630    -2.77671999243
 C    -1.81315065567    -1.94795495954    -2.40709911229
 C    -0.49493604976    -2.33056968818    -2.64777380199
 C    -1.40256459884     0.24136956931    -3.32746030296
 C    -2.27643848096     1.95707751326    -1.80852998205
 C    -3.21528356996     1.11564107732    -1.31215574724
 C    -3.44206250160    -0.25615805837    -1.87515622607
 C    -1.48267936251     1.72875176490    -3.05698315328
 C     0.39840310549     2.94700642749    -1.85931584214
 C    -0.50606254448     3.38198514468    -0.83041430006
 C    -1.81867165967     2.89063370250    -0.79575853181
 C    -0.01841627354     2.08950603684    -2.85372750020
 C     2.07394005885     0.83152841327    -2.70656453035
 C     2.51921540168     1.72068115307    -1.68417887079
 C     1.69463101627     2.75676809895    -1.25956735299
 C     0.79769208604     1.01580077999    -3.25827412493
 C     0.40979993734    -1.39968497376    -3.22852095313
 C     1.71071474930    -1.59045817004    -2.63617641276
 C     2.52059766778    -0.48780060603    -2.38008646136
 C    -0.04047595656    -0.11943743916    -3.52859748927
Gd    -0.85989875598     0.23875755110     1.05095760801
 C    -2.07092580712     2.51843171239    -4.21511729662
 F    -1.33769553274     2.35575333105    -5.32194695313
 F    -3.31418325649     2.12134348026    -4.47801509769
 F    -2.11066656048     3.82679313849    -3.92411391012
 C    -4.77745900498    -0.45213708469    -2.59606688064
 F    -5.80419949810    -0.15297135352    -1.79789250970
 F    -4.93033097086    -1.72584040349    -2.98115571604
 F    -4.86129140213     0.31391392647    -3.68275993809
 C    -4.94790070225     2.23394511784     0.25263419467
 F    -5.01454518147     2.89177128852     1.42012916478
 F    -5.94192104155     1.34155533047     0.23724454399
 F    -5.16853211393     3.12532677228    -0.71657154818
73
#Set no. 76 (Final)
 C     2.11092574057     0.54048082426     2.65965093184
 C     2.99921798547     0.13062555174     1.61749189363
 C     1.24594993004    -0.39133770170     3.23977527828
 C     3.02857578878    -1.19205360895     1.17614317467
 C     3.15597778100    -1.48892879368    -0.21605571574
 C     3.09377421087     1.21008926236     0.66612054920
 C     3.23475161090     0.90958195648    -0.69063017988
 C     3.25719507799    -0.43444273302    -1.14065292396
 C    -0.53824910278     1.28035964640     3.17365911810
 C     0.34972361552     2.29017105347     2.65259239397
 C    -0.10110173033    -0.02250258230     3.51307391248
 C     1.67521846651     1.89094993397     2.36109433906
 C     2.30706838752     2.31498489713     1.13841540951
 C    -0.40263709904     3.13874217704     1.72295663968
 C     0.20533467848     3.53414268133     0.46850811918
 C     1.56777150636     3.11698676548     0.19578781690
 C    -2.18537884339    -0.95755119503     2.62030757880
 C    -2.63584939159     0.37010497260     2.28705222713
 C    -0.93846219254    -1.14319282063     3.21266835340
 C    -1.81025482148     1.46529046931     2.55462599094
 C    -1.72749283432     2.57950192896     1.64082811702
 C    -3.38267201766     0.31971650357     1.08300168608
 C    -3.23983709334     1.37276131539     0.16867029887
 C    -2.48926639947     2.51552018893     0.45687654606
 C    -0.53281988725    -3.06776639151     1.75272655417
 C    -1.82478907630    -2.87794109824     1.15056465752
 C    -0.10053962517    -2.22476020390     2.76588700884
 C    -2.63178634951    -1.82892726533     1.57838964466
 C    -3.36958612595    -1.04242107680     0.62317324160
 C    -1.71409473054    -3.16681026910    -0.24137112270
 C    -2.41903504670    -2.37313610426    -1.15735215867
 C    -3.26415979910    -1.33661530992    -0.71676926912
 C     2.13165024291    -2.14981150059     1.77116069313
 C     1.68547484432    -3.02455536866     0.72440197110
 C     1.25807449421    -1.75536387263     2.77386781009
 C     0.37643019477    -3.48075765586     0.71498479947
 C    -0.35915362193    -3.53351937105    -0.51817452544
 C     2.32027436224    -2.61016791141    -0.50171844052
 C     1.60063059309    -2.66564157959    -1.69560535509
 C     0.25086989216    -3.13421518421    -1.70366679643
 C    -2.27263879649    -0.67078611533    -2.74473023628
 C    -1.79567049277    -1.96294976967    -2.38416243161
 C    -0.48646071897    -2.34080372280    -2.65548051302
 C    -1.42793939105     0.24024234949    -3.30750910140
 C    -2.33099071247     2.03488901128    -1.85230556132
 C    -3.10241589363     1.09463678598    -1.25203317153
 C    -3.38677822727    -0.27392222285    -1.80041532487
 C    -1.52940990232     1.74897359678    -3.08714967445
 C     0.32169102819     2.87246942295    -1.76305835047
 C    -0.54682739186     3.34975210542    -0.73936197370
 C    -2.02186045904     3.15480829450    -0.83792049549
 C    -0.06819722658     2.08371251771    -2.84279849092
 C     2.03496068233     0.83590974882    -2.68246608519
 C     2.45987791588     1.68643768303    -1.64239282586
 C     1.62819921034     2.71368721414    -1.18387648733
 C     0.75692933797     1.02560301424    -3.25042961009
 C     0.39797989792    -1.39187357518    -3.23842875807
 C     1.69612508945    -1.58105396729    -2.63970175547
 C     2.49911551436    -0.49012294126    -2.36677555046
 C    -0.06748679053    -0.11312051502    -3.53866332017
Gd     0.15416205046     1.20348721512     0.46605605626
 C    -2.04479986414     2.43074449853    -4.35549455684
 F    -1.33407769730     2.03216271100    -5.41754064053
 F    -3.32371178030     2.11601473601    -4.56044695561
 F    -1.95578413909     3.76066298768    -4.30089666615
 C    -4.76567435336    -0.37302014521    -2.44262593751
 F    -5.71636531438    -0.00229782801    -1.57345402071
 F    -5.01660887845    -1.63418624760    -2.81817373756
 F    -4.86513502870     0.39717977880    -3.52398255223
 C    -2.75543953065     4.47679159825    -1.08591321979
 F    -2.51192480228     5.31726690431    -0.06837265233
 F    -4.07623198826     4.30450547524    -1.17489753342
 F    -2.34656530530     5.08808944579    -2.19808773707
73
#Set no. 25 (Final)
 C     2.15212048876     0.60449317647     2.67430442120
 C     3.05378653978     0.19382145571     1.63937467249
 C     1.28407305460    -0.30944193903     3.26362357730
 C     3.05723134474    -1.12867700366     1.20052632709
 C     3.16848052623    -1.43023166371    -0.18823052286
 C     3.17006505900     1.26359471021     0.68579506854
 C     3.27580116908     0.96465050265    -0.66867401029
 C     3.25318541325    -0.39838778921    -1.11474162282
 C    -0.52810361971     1.34058997071     3.19166260031
 C     0.37437458218     2.27319143800     2.58275987234
 C    -0.07580960267     0.05752444077     3.53497591116
 C     1.69509750165     1.92548368270     2.33824366235
 C     2.33855660785     2.34091864720     1.12011672518
 C    -0.36857906937     3.05627449190     1.62344229231
 C     0.26881256965     3.46230890132     0.43533427814
 C     1.62203081906     3.08986510329     0.18612176292
 C    -2.17281624606    -0.84992607651     2.65978035188
 C    -2.69075108497     0.46820805907     2.37447012900
 C    -0.91565187601    -1.06284296933     3.26935562286
 C    -1.83281531223     1.56334290254     2.62418359952
 C    -1.73387141995     2.65250853362     1.66452400141
 C    -3.49058359390     0.41148366212     1.15172740518
 C    -3.36994736002     1.47411785531     0.16420003888
 C    -2.48209702899     2.58316229117     0.43803820427
 C    -0.52092441267    -2.99569222058     1.80574242713
 C    -1.80889513792    -2.78058296419     1.19179505842
 C    -0.08627835646    -2.13403130045     2.80679484872
 C    -2.60079173244    -1.71252939735     1.60906144603
 C    -3.37206163612    -0.93313304066     0.66146024595
 C    -1.71366622496    -3.09578470377    -0.18922897669
 C    -2.40713904501    -2.29578055429    -1.10932999134
 C    -3.26906007413    -1.26173542610    -0.69781251107
 C     2.14331924564    -2.07437844924     1.79666900759
 C     1.69445608382    -2.96205586112     0.76409184930
 C     1.28037284419    -1.67265777426     2.80410436604
 C     0.37635357223    -3.41923601655     0.77412130012
 C    -0.35567473226    -3.47087722398    -0.45326408370
 C     2.31562163381    -2.57386552762    -0.46349607325
 C     1.61094279927    -2.66114486394    -1.64829810675
 C     0.26374684304    -3.07797566309    -1.63823229948
 C    -2.26582340410    -0.62644558501    -2.72652406095
 C    -1.79287120304    -1.91212152700    -2.34999515132
 C    -0.47244788127    -2.28037577464    -2.59723468802
 C    -1.38992310361     0.26559079861    -3.28943672407
 C    -2.21545210887     1.99216995752    -1.78399438311
 C    -3.15129809312     1.11274684321    -1.21998588444
 C    -3.42417999226    -0.23681700465    -1.80994226244
 C    -1.46127910371     1.76285299109    -3.04974247757
 C     0.43666432351     2.97588419132    -1.83276267401
 C    -0.44877689904     3.38064303147    -0.80023052698
 C    -1.77593367413     2.88620287061    -0.78036867434
 C     0.01143527515     2.10970548368    -2.84733460505
 C     2.07020239779     0.82044935813    -2.65168592510
 C     2.53247543538     1.72977819303    -1.62520696478
 C     1.72383089855     2.76911930104    -1.21886655250
 C     0.80797301194     1.04324797463    -3.25437196831
 C     0.40634698774    -1.38179613056    -3.22164595451
 C     1.83461960642    -1.69604306394    -2.80607843843
 C     2.53162397408    -0.45527903637    -2.34747033181
 C    -0.03265509513    -0.10292626088    -3.50779629858
Gd    -1.24455654959     0.54055270106     0.39558560427
 C    -2.05768350177     2.52717039379    -4.22675276771
 F    -1.33130678268     2.34778336918    -5.33329447277
 F    -3.30213630742     2.11583774318    -4.47383453350
 F    -2.10930195927     3.84188766855    -3.98512830960
 C    -4.78175852782    -0.36843232206    -2.48231777821
 F    -5.75235408588     0.00533297942    -1.64238027625
 F    -5.01420052806    -1.64140287363    -2.82675812119
 F    -4.86697673788     0.38242990780    -3.58180421598
 C     2.59162067626    -2.35756164535    -3.94914237743
 F     2.03767310651    -3.52290873381    -4.30704035739
 F     2.59111673882    -1.56412712471    -5.02460293520
 F     3.86029821156    -2.59147935821    -3.60537360225
73
#Set no. 39 (Final)
 C     2.16581219341     0.57966577555     2.64073442247
 C     3.06704298400     0.15291287986     1.60801746801
 C     1.29693041350    -0.33415271884     3.21948922601
 C     3.06931863370    -1.16918912562     1.18679884783
 C     3.17630143398    -1.48247688481    -0.20823883624
 C     3.18538848322     1.22309361292     0.65098352059
 C     3.29238799537     0.91118416387    -0.70602855416
 C     3.28348360158    -0.44835521722    -1.13679764596
 C    -0.48076844488     1.32646629945     3.13377879425
 C     0.41676571360     2.26965414671     2.58923666143
 C    -0.06002692366     0.03698587197     3.48783063426
 C     1.72952824624     1.91137269523     2.32279625585
 C     2.37409009319     2.31012854347     1.09516920620
 C    -0.35745429839     3.30010662847     1.76681139520
 C     0.27324939898     3.39250541225     0.41735498063
 C     1.63046002079     3.03049196813     0.15819163848
 C    -2.14727168355    -0.87507753316     2.62696769597
 C    -2.61697929521     0.43943678432     2.30685248299
 C    -0.89934617288    -1.08981194930     3.24447450998
 C    -1.78925989088     1.55633804043     2.54246986318
 C    -1.75268400007     2.66720692719     1.66433404667
 C    -3.40873874519     0.38330987722     1.08826960273
 C    -3.33731523191     1.45087473129     0.14546525271
 C    -2.51438251775     2.61863088998     0.42928363749
 C    -0.50797797245    -3.02262889936     1.78293430087
 C    -1.79766379693    -2.81203290698     1.16798050873
 C    -0.07545636953    -2.16315726130     2.79318817885
 C    -2.58241781281    -1.74065646550     1.58255633307
 C    -3.33318530562    -0.96506345142     0.62022247335
 C    -1.70887292652    -3.12904977288    -0.21446465326
 C    -2.41788918298    -2.34587113748    -1.14724393413
 C    -3.25628078930    -1.30304170347    -0.73148682071
 C     2.16081738235    -2.11440790920     1.78354507193
 C     1.71247715165    -3.00363178851     0.75002782015
 C     1.29233479544    -1.70336391945     2.78228555175
 C     0.38786397326    -3.44426454787     0.75625382419
 C    -0.35318762479    -3.49881425895    -0.47954841710
 C     2.33837468694    -2.61432432290    -0.47440304887
 C     1.61557336499    -2.67304855679    -1.67140528870
 C     0.25877868875    -3.11469212267    -1.66588362330
 C    -2.25474359576    -0.65206414122    -2.74415119474
 C    -1.78817097005    -1.95135470723    -2.37963333979
 C    -0.47859873005    -2.33385995886    -2.63624104929
 C    -1.38420274355     0.24623257545    -3.29790298400
 C    -2.23243261888     2.00190523764    -1.79618444433
 C    -3.14184517082     1.09611225667    -1.24151217029
 C    -3.40496337468    -0.25952396729    -1.82584261795
 C    -1.45947264061     1.74442092309    -3.05205271358
 C     0.43282773734     2.89706620574    -1.82188275542
 C    -0.46124374601     3.32971394833    -0.76880153048
 C    -1.83068094796     2.93371254579    -0.79741474078
 C     0.00886478776     2.07653922881    -2.84382935946
 C     2.09468981144     0.81031807226    -2.70172398722
 C     2.55009138190     1.68360279686    -1.67274602457
 C     1.72898313637     2.71178113779    -1.23220207823
 C     0.82435357877     1.00447018120    -3.26802838379
 C     0.42095573749    -1.40528234843    -3.22508429223
 C     1.71825168563    -1.60234113032    -2.62310881904
 C     2.53439627882    -0.51391045255    -2.36905339042
 C    -0.02275248615    -0.12247362840    -3.52799496991
Gd    -1.06789425337     0.81312999778     0.22003111388
 C    -2.05675624319     2.52324413555    -4.21534754558
 F    -1.33224303640     2.35763165990    -5.32571662038
 F    -3.29977764533     2.11718603803    -4.47177343443
 F    -2.10781637507     3.83037755515    -3.92622495308
 C    -4.77006441152    -0.37754304801    -2.48923648621
 F    -5.72936602273     0.00481953667    -1.63975143882
 F    -5.01622795197    -1.64578426774    -2.83159853323
 F    -4.86263922792     0.37914490810    -3.58497995526
 C    -0.38645182597     4.64946361639     2.46530846762
 F    -1.00930583904     4.55559229785     3.64613032880
 F     0.85784188277     5.09503792583     2.67181728533
 F    -1.02485231552     5.56204726898     1.72663455370
73
#Set no. 29 (Final)
 C     2.17557994825     0.62795897490     2.63215065097
 C     3.04645046362     0.18490458879     1.59197765515
 C     1.39135995060    -0.33338438339     3.47548244301
 C     3.09248594896    -1.13991488430     1.18176751257
 C     3.16898779811    -1.44319971083    -0.21418235205
 C     3.16569468849     1.23884633022     0.61967716699
 C     3.28539036301     0.94329486191    -0.72875293070
 C     3.28194925950    -0.42603122157    -1.16182048111
 C    -0.51852058106     1.34869129263     3.17250029504
 C     0.37596847971     2.30455578954     2.59242064905
 C    -0.07759992009     0.06769714206     3.52578854153
 C     1.69163348381     1.89072043864     2.30199105416
 C     2.32018210870     2.30801836842     1.05452841285
 C    -0.35961371808     3.05443852324     1.62375471257
 C     0.25607457484     3.45685092986     0.40658580152
 C     1.62301043688     3.06153426505     0.13772472219
 C    -2.17598884597    -0.84761135020     2.63054953517
 C    -2.69729565814     0.46220552902     2.35484498055
 C    -0.88635718094    -1.02464390930     3.19299249582
 C    -1.83123159347     1.55542070406     2.60111912918
 C    -1.72467699004     2.63332920392     1.64202327331
 C    -3.49926273717     0.39936904807     1.13602458795
 C    -3.36651869216     1.46206587859     0.14508135777
 C    -2.47202324681     2.56274448143     0.42350617501
 C    -0.51146607056    -2.99248348765     1.76719927962
 C    -1.80516117716    -2.78042623974     1.16121021277
 C    -0.05834722215    -2.11351638886     2.74503922146
 C    -2.60320992564    -1.72162974860     1.58086108658
 C    -3.38081791901    -0.94676992091     0.63971021424
 C    -1.71128255065    -3.09802790098    -0.21955321682
 C    -2.40909974303    -2.30241144312    -1.13874965230
 C    -3.26882433915    -1.27071981194    -0.72649309391
 C     2.15263934639    -2.07410369388     1.77765445346
 C     1.69701736944    -2.95886435920     0.73796297431
 C     1.29811190132    -1.68858299271     2.78240825094
 C     0.38080946215    -3.41869723272     0.73928970195
 C    -0.35295432415    -3.48094282222    -0.49156582996
 C     2.32021718677    -2.57420900353    -0.48377132788
 C     1.60914859361    -2.65089888481    -1.68478384521
 C     0.25516244301    -3.10842912109    -1.68387720525
 C    -2.25783745093    -0.63154494665    -2.75080911418
 C    -1.78378321894    -1.92207043542    -2.38124495805
 C    -0.47971857426    -2.32148604577    -2.64591738883
 C    -1.38140834072     0.26457324864    -3.31227403588
 C    -2.20781778360     1.98741993284    -1.79726505709
 C    -3.14056978794     1.10220948095    -1.23464044392
 C    -3.41393107190    -0.24196433496    -1.83234889782
 C    -1.45855570234     1.76216795630    -3.06218317686
 C     0.44375872570     2.95048650508    -1.85151205918
 C    -0.45499513437     3.39261648537    -0.79239302057
 C    -1.77389163072     2.88066672679    -0.79232935956
 C     0.00959533065     2.11184225098    -2.84943249407
 C     2.08326886406     0.82695829764    -2.70542617147
 C     2.55068967335     1.71938900047    -1.68884771763
 C     1.73536187263     2.75778489373    -1.26474633120
 C     0.82231308786     1.01984760839    -3.26065106713
 C     0.42357693747    -1.39065446381    -3.23385493571
 C     1.72183018403    -1.59381933745    -2.64962194624
 C     2.53552325975    -0.50085228066    -2.38124674298
 C    -0.02603929969    -0.10802670058    -3.53590636676
Gd    -1.26439537491     0.46116911218     0.40402023591
 C    -2.05682175431     2.52815001111    -4.23308957397
 F    -1.33000422570     2.34965498946    -5.34062261827
 F    -3.30034320480     2.11555649800    -4.47623446895
 F    -2.10891384369     3.84164489787    -3.98767037079
 C    -4.77424390753    -0.36867763355    -2.49475678364
 F    -5.73350865509     0.00685592761    -1.64308448569
 F    -5.01493551353    -1.64211254485    -2.83219399232
 F    -4.86854224217     0.38201592974    -3.59370474131
 C     2.00042593731    -0.47384793770     4.86547085904
 F     1.25164365379    -1.26123271287     5.64433953560
 F     3.21963433040    -1.01738654990     4.78300599878
 F     2.11478008671     0.70783509132     5.47910039516
73
#Set no. 45 (Final)
 C     2.13584500468     0.61960596476     2.64285502068
 C     3.04469426322     0.22512891777     1.64068435354
 C     1.28494281383    -0.29072610932     3.29162206317
 C     3.29096743788    -1.21532998947     1.30598016334
 C     3.17762322261    -1.43994446409    -0.19832602197
 C     3.13666689592     1.24335730031     0.66580862562
 C     3.30530284575     0.96828137202    -0.69406570050
 C     3.27279850012    -0.40843966369    -1.11315975444
 C    -0.53948988987     1.34978925959     3.17222911326
 C     0.36161774482     2.30902007483     2.57107116537
 C    -0.06471868107     0.07673231761     3.52180502230
 C     1.66775670824     1.94259382038     2.32064033981
 C     2.29757364343     2.33777192290     1.08374623984
 C    -0.37497379901     3.09964424493     1.62674349138
 C     0.24518938605     3.49545713943     0.41913696738
 C     1.60364361866     3.08713126550     0.15940997481
 C    -2.19182970243    -0.85538713343     2.64938620112
 C    -2.71611721450     0.46246537744     2.36807713546
 C    -0.91840838568    -1.04633812489     3.21871877062
 C    -1.83198910615     1.54615498169     2.60736559120
 C    -1.71331572753     2.62286464819     1.63352860440
 C    -3.52265760260     0.39208742546     1.15132888869
 C    -3.35475295850     1.43750615359     0.15331793029
 C    -2.43886035593     2.52188904752     0.43075931925
 C    -0.52502004965    -2.98316239978     1.78024344222
 C    -1.80523289660    -2.77286243253     1.17554777715
 C    -0.08843542900    -2.11232153238     2.77882820853
 C    -2.63178681366    -1.73190079012     1.60189704205
 C    -3.42913923706    -0.96214906503     0.66194784432
 C    -1.69917628773    -3.09489579575    -0.21881203424
 C    -2.39172873178    -2.28660137856    -1.12524631612
 C    -3.27168023349    -1.26341929487    -0.71270221420
 C     2.14310004232    -2.07635217791     1.81623761121
 C     1.67363946662    -2.91485712700     0.76970182845
 C     1.27729211464    -1.65286353943     2.79921337100
 C     0.37386137436    -3.41785899076     0.76191628818
 C    -0.35287007120    -3.48270065000    -0.48210626131
 C     2.30887849784    -2.52475998499    -0.45883543609
 C     1.61413464594    -2.63912232383    -1.66893827569
 C     0.26122373502    -3.10229758955    -1.66929335520
 C    -2.25533934261    -0.62908196022    -2.75105697394
 C    -1.77631512015    -1.91556049005    -2.37319179645
 C    -0.47023057470    -2.31641723731    -2.62909857147
 C    -1.37816013842     0.26596472115    -3.31506623657
 C    -2.19952235017     1.98015599921    -1.79358840846
 C    -3.13675690457     1.09661514491    -1.23174493027
 C    -3.41858284830    -0.24289917337    -1.83290824551
 C    -1.45375978601     1.76243561734    -3.06202917946
 C     0.44544206619     2.95856070486    -1.84306025048
 C    -0.45946845392     3.40937922830    -0.79608589122
 C    -1.75255800658     2.86556367497    -0.79290378209
 C     0.01288621555     2.12101292558    -2.85272211545
 C     2.08496797680     0.83541862332    -2.67094149213
 C     2.55117433913     1.72463361556    -1.64662017818
 C     1.72514946600     2.77091966558    -1.24563619836
 C     0.82413845130     1.03025563664    -3.23809058283
 C     0.43381717826    -1.38389724762    -3.21951933975
 C     1.72485190963    -1.58074770296    -2.62332485945
 C     2.52540782218    -0.48227806094    -2.34225729761
 C    -0.01879580717    -0.10202510531    -3.52105826686
Gd    -1.33150053936     0.24831891986     0.39152049660
 C    -2.05642298585     2.52750768196    -4.23125833859
 F    -1.33129076277     2.34928442739    -5.33963117206
 F    -3.30135141252     2.11545786815    -4.47518674438
 F    -2.10941109530     3.84166809185    -3.98781027101
 C    -4.77765943630    -0.36893142964    -2.49565713768
 F    -5.73748281499     0.00663963119    -1.64393801645
 F    -5.01552873684    -1.64336265625    -2.83085656009
 F    -4.87013254554     0.38129320483    -3.59363948903
 C     4.62319352287    -1.69953251110     1.85753300346
 F     4.86028861118    -2.96772017192     1.49339430173
 F     4.62701738575    -1.64722825528     3.19697728691
 F     5.63521024175    -0.94602447575     1.41273562646
73
#Set no. 43 (Final)
 C     2.12090736678     0.60356830834     2.66838982952
 C     3.02349131971     0.18849024316     1.62070227205
 C     1.25167341204    -0.30935458093     3.25540114179
 C     3.06488042034    -1.14490715878     1.22584128745
 C     3.14988945171    -1.44246867179    -0.18758814030
 C     3.15663091332     1.25450243576     0.69594299799
 C     3.52142414384     1.01383244406    -0.73695053640
 C     3.27623848136    -0.43927740495    -1.12270285977
 C    -0.55070876513     1.34315733261     3.18275360311
 C     0.35782078922     2.28088344844     2.57396522083
 C    -0.09471301616     0.06666284387     3.52210534754
 C     1.66832228299     1.90972887407     2.33145797006
 C     2.31439618736     2.30173489447     1.08709955245
 C    -0.37121947072     3.06721891948     1.61715660128
 C     0.27167309731     3.47005796826     0.41395551836
 C     1.63055993615     3.10812740980     0.17018387105
 C    -2.18427907996    -0.86785883954     2.63110604932
 C    -2.69416290707     0.46350316784     2.33558816679
 C    -0.93395933025    -1.06275415568     3.20996889493
 C    -1.84791545913     1.56188580413     2.61453553379
 C    -1.72542238992     2.64098063892     1.63798109651
 C    -3.48406681121     0.39988051823     1.13426508777
 C    -3.37586722793     1.45813847517     0.14903900694
 C    -2.47900876783     2.58071358542     0.42777508610
 C    -0.53609344394    -3.02403052956     1.78660720018
 C    -1.81761581122    -2.80375755832     1.17622250071
 C    -0.09629409750    -2.14990807537     2.78227157343
 C    -2.62041515247    -1.74579796395     1.58839753441
 C    -3.37183143789    -0.95957754009     0.63949141493
 C    -1.71566425348    -3.11159843211    -0.21632498681
 C    -2.40293256158    -2.31669205164    -1.13198548682
 C    -3.26410826801    -1.27104911559    -0.71325661999
 C     2.13439710303    -2.07325700064     1.79794339976
 C     1.68101528652    -2.96622482044     0.75716312325
 C     1.25436352738    -1.68328962916     2.80092188213
 C     0.36783097956    -3.43753256103     0.75698155847
 C    -0.35787663070    -3.49546616877    -0.48193186603
 C     2.30529480482    -2.57494068884    -0.46128014051
 C     1.60383341658    -2.65186718944    -1.66668864694
 C     0.24790214460    -3.11841549363    -1.67174733563
 C    -2.26501752601    -0.64013840391    -2.74077816515
 C    -1.79219927472    -1.93504763738    -2.37576373324
 C    -0.48277196996    -2.32984878935    -2.63310268283
 C    -1.38939617841     0.25628213112    -3.30229573421
 C    -2.20715180846     1.99002923817    -1.78400790681
 C    -3.15289809350     1.10422322614    -1.22537115699
 C    -3.41911863662    -0.24436303142    -1.82259671866
 C    -1.46320587778     1.75694197340    -3.05377844277
 C     0.43310215853     2.95202857364    -1.82211950166
 C    -0.45324949113     3.43010004510    -0.80296654713
 C    -1.76822335136     2.89145731955    -0.78800960033
 C     0.00358091337     2.10568762828    -2.83159737605
 C     2.06391938490     0.83129746782    -2.63064373842
 C     2.54454090605     1.73047161002    -1.65902720650
 C     1.72840009684     2.75575114092    -1.22742658900
 C     0.80666341941     1.02300670851    -3.21748004800
 C     0.42098329192    -1.39555994148    -3.21327545973
 C     1.71812955265    -1.60043983791    -2.62025317382
 C     2.51286764418    -0.49656163548    -2.31454244797
 C    -0.03083817336    -0.11552482989    -3.50663081276
Gd    -1.24277999355     0.53940667366     0.32249758669
 C    -2.05854323961     2.52461873948    -4.22710225983
 F    -1.33044567744     2.34739621118    -5.33390946194
 F    -3.30339613876     2.11539566745    -4.47499116399
 F    -2.10926729196     3.83915026631    -3.98414848982
 C    -4.77850075139    -0.37091842820    -2.48936488398
 F    -5.74124018647     0.00536047066    -1.64189218555
 F    -5.01570693820    -1.64455215281    -2.82840622396
 F    -4.86728888464     0.37997993149    -3.58699517251
 C     4.95714765394     1.43357360083    -1.01177020687
 F     5.32955694806     1.10431485777    -2.25715200059
 F     5.09574733303     2.75531680198    -0.86809433285
 F     5.80413527413     0.85037480992    -0.15867398299
73
#Set no. 30 (Final)
 C     2.14196179738     0.60277475057     2.63085660737
 C     3.07320050815     0.18140551673     1.60115494516
 C     1.28556261195    -0.29775426411     3.24113485649
 C     3.02668451113    -1.14009229996     1.17249553655
 C     3.15705207251    -1.43642671811    -0.23262973065
 C     3.16475796253     1.23239213582     0.63766355162
 C     3.28408702753     0.95357427715    -0.72379303536
 C     3.27912083056    -0.41309018525    -1.16318167803
 C    -0.53392029217     1.35539007816     3.14958382371
 C     0.36414918093     2.28906426789     2.54333366349
 C    -0.06003704081     0.07418433575     3.45646094807
 C     1.68381749334     1.91436343370     2.29463297202
 C     2.31321130520     2.31246818289     1.06523319594
 C    -0.36827645798     3.08091499937     1.60176121340
 C     0.25316742734     3.48096179791     0.39407953639
 C     1.61977204688     3.07286738727     0.13742368087
 C    -2.19078277256    -0.85013702491     2.62735457212
 C    -2.71372692674     0.47818376055     2.34776731349
 C    -0.90428100480    -1.05115353562     3.15981231796
 C    -1.85181567069     1.57471933191     2.60377988952
 C    -1.73101953714     2.64602784810     1.62825279529
 C    -3.50211169982     0.41438237289     1.13876596744
 C    -3.36364967404     1.46400653291     0.14056631201
 C    -2.46259538879     2.57326589767     0.41655109792
 C    -0.51635820126    -2.99076078568     1.76647060938
 C    -1.80279046140    -2.76245716541     1.16105788858
 C    -0.09567600911    -2.14549412211     2.78091874281
 C    -2.62033537573    -1.72009508292     1.58436290318
 C    -3.39084906580    -0.94294750965     0.64036105761
 C    -1.69510766190    -3.07122475948    -0.22152197357
 C    -2.39287728318    -2.29038798055    -1.14101325073
 C    -3.25463267038    -1.24769249488    -0.71606166495
 C     2.16472628699    -2.10271234746     1.76617763429
 C     1.68745773952    -2.94436870742     0.75834950085
 C     1.37310529826    -1.80299219851     3.00495269860
 C     0.37938987294    -3.46557554985     0.74938318997
 C    -0.34094641609    -3.48615848981    -0.48061797934
 C     2.31177427739    -2.55659039014    -0.49805199044
 C     1.61008474715    -2.63346299361    -1.68450589461
 C     0.24954072301    -3.10432743502    -1.68615684164
 C    -2.25617568503    -0.62447639024    -2.75295464989
 C    -1.79206034411    -1.92115785767    -2.39069191405
 C    -0.47553609180    -2.31505291683    -2.63189113816
 C    -1.38386116234     0.27419749239    -3.31265787707
 C    -2.19987020150     1.99801042673    -1.79469240866
 C    -3.13642798425     1.10945591561    -1.23307808632
 C    -3.41172798418    -0.23164991624    -1.83307220866
 C    -1.45831382632     1.77094158460    -3.06228332209
 C     0.44123314800     2.97599702717    -1.85199996219
 C    -0.45556604536     3.44405926970    -0.81552444674
 C    -1.76346466919     2.89618646143    -0.80107002006
 C     0.00877302131     2.12542435131    -2.84358429877
 C     2.08902275191     0.84405453844    -2.70437250543
 C     2.55078883035     1.73115104225    -1.67711199641
 C     1.73697663482     2.77736030898    -1.25927412085
 C     0.82330293638     1.03264927713    -3.24788490837
 C     0.42835176105    -1.37709086739    -3.22735514889
 C     1.72568387968    -1.57346794070    -2.65251916995
 C     2.54223232973    -0.48206259736    -2.39080610515
 C    -0.02362316994    -0.09665948228    -3.52483439981
Gd    -1.25551816144     0.45554366885     0.42545005925
 C    -2.05735420016     2.53150778600    -4.23312838975
 F    -1.33027713056     2.35012620488    -5.33994973111
 F    -3.30132932534     2.11668511593    -4.47590768444
 F    -2.11070446898     3.84549184538    -3.99029488339
 C    -4.77301538064    -0.36661469300    -2.49358424273
 F    -5.73354744195     0.00719408832    -1.64178310366
 F    -5.01190993020    -1.64180242605    -2.82806005845
 F    -4.86844491851     0.38174609509    -3.59190648921
 C     1.92156366565    -2.53784602344     4.21652507329
 F     1.25857383847    -2.19339959309     5.33050389817
 F     1.80090331918    -3.86101333099     4.07172261882
 F     3.21654208291    -2.26688213875     4.39640572117
73
#Set no. 29 (Final)
 C     2.14054101724     0.60157492167     2.65779098354
 C     3.29002629045     0.19087070267     1.74287204827
 C     1.27205705398    -0.31557944371     3.22456709381
 C     3.05303510037    -1.17928402112     1.18571791927
 C     3.13589853624    -1.44894561300    -0.19635174338
 C     3.17689785295     1.24332598961     0.64547296326
 C     3.26806133262     0.93103234757    -0.69552268248
 C     3.29239931657    -0.43941195603    -1.14981298793
 C    -0.53563703945     1.35415234401     3.17177631709
 C     0.36156977136     2.28770913483     2.57159517983
 C    -0.08324287939     0.06677999395     3.49028298055
 C     1.66711104958     1.87990878763     2.29306199133
 C     2.30419200763     2.28156834251     1.05922231691
 C    -0.37077703663     3.07537364314     1.61387909252
 C     0.25137288653     3.46986348408     0.40662708999
 C     1.61812873138     3.07347227244     0.14488479754
 C    -2.18631534625    -0.85603592660     2.63778664510
 C    -2.69734127019     0.47239408040     2.34472193648
 C    -0.92231744565    -1.04587572552     3.20964963241
 C    -1.83489425440     1.55599563820     2.60048283373
 C    -1.71930388405     2.63711098706     1.62720056175
 C    -3.51307926112     0.40904459295     1.14542162673
 C    -3.38236718276     1.46423725293     0.14830187577
 C    -2.46127907010     2.55299389972     0.42333267021
 C    -0.53720976044    -2.99661629327     1.78051314025
 C    -1.81285883299    -2.78076270811     1.18225163381
 C    -0.07737222855    -2.13965338792     2.77856602359
 C    -2.63247858074    -1.72764320664     1.60092686118
 C    -3.40790215907    -0.94769295033     0.65627724527
 C    -1.70945992091    -3.08481580940    -0.21312230484
 C    -2.39904055805    -2.28993449015    -1.12271250694
 C    -3.27069987941    -1.24682596241    -0.70515565967
 C     2.13729876933    -2.07118322257     1.76840759523
 C     1.66865774121    -2.97638222778     0.73754610432
 C     1.27791929945    -1.69933840821     2.80793738776
 C     0.36625032922    -3.43590397874     0.74028124862
 C    -0.36466173452    -3.49679342369    -0.49121279998
 C     2.29378403369    -2.58557835594    -0.48801563093
 C     1.59486896745    -2.65763423782    -1.68096704441
 C     0.23995599704    -3.12013537857    -1.68444425922
 C    -2.26644637970    -0.62017147733    -2.74103037316
 C    -1.78708312094    -1.91399664332    -2.36823360992
 C    -0.48570075752    -2.31659306225    -2.63264675233
 C    -1.38661668581     0.26949792204    -3.30477228481
 C    -2.21298163550     1.99154843688    -1.79167931922
 C    -3.16791693150     1.11485035354    -1.23427281675
 C    -3.43355378615    -0.23235617809    -1.82856870287
 C    -1.46310958976     1.76585422021    -3.05724920021
 C     0.43553846168     2.96407541442    -1.84164651506
 C    -0.46252881243     3.42654373914    -0.80072613240
 C    -1.76702037943     2.87968686712    -0.79430358269
 C     0.00416108121     2.11614974628    -2.83597039800
 C     2.07585153539     0.82780792681    -2.67746475898
 C     2.52914252726     1.70767232035    -1.65506267744
 C     1.72503892020     2.76239875718    -1.24239877242
 C     0.81506217329     1.02170854326    -3.23725473445
 C     0.42402944087    -1.38480618091    -3.22360961141
 C     1.71370160083    -1.58971571743    -2.64360280647
 C     2.53413512862    -0.50230688101    -2.35746584184
 C    -0.03051156256    -0.10105950019    -3.52893588920
Gd    -1.31999517914     0.38789413522     0.30295399159
 C    -2.05848427202     2.52885071880    -4.23110769666
 F    -1.33062853765     2.34921531168    -5.33745681895
 F    -3.30231775500     2.11632823501    -4.47611595837
 F    -2.11024442840     3.84287870611    -3.98825888153
 C    -4.78762597301    -0.36938722347    -2.49395443745
 F    -5.75503761880     0.00470573295    -1.64849624597
 F    -5.01694293765    -1.64512713576    -2.82964632938
 F    -4.87302143917     0.37987749739    -3.59292435520
 C     4.60854786495     0.24943135960     2.48725623771
 F     4.86628375305     1.49387155686     2.90476946126
 F     4.55888211050    -0.54823484964     3.56285756362
 F     5.63242371008    -0.15254266165     1.72562313814
73
#Set no. 24 (Final)
 C     2.15900686392     0.62879731640     2.67186063010
 C     3.05997362522     0.20556577526     1.63387935027
 C     1.29323331209    -0.28999388883     3.26416770771
 C     3.07001960042    -1.11820012759     1.21221818444
 C     3.17584162069    -1.42426324078    -0.18106426625
 C     3.17457316519     1.26463337198     0.67069277722
 C     3.29198682888     0.96203866929    -0.68237216943
 C     3.28809945511    -0.40352064988    -1.11418439978
 C    -0.51288872447     1.35633737871     3.19220574984
 C     0.38670296330     2.30198673890     2.58447335834
 C    -0.06438909848     0.07901432585     3.53356589703
 C     1.70650638874     1.94480191573     2.34050419328
 C     2.33338682048     2.34267877644     1.09962818582
 C    -0.34927634480     3.08982310972     1.63254180567
 C     0.26891094406     3.48682186496     0.42384264908
 C     1.63154345089     3.09369381416     0.16847498405
 C    -2.16409119511    -0.85322249508     2.65635630555
 C    -2.67677122942     0.47510770785     2.36278543655
 C    -0.90873722897    -1.04583915745     3.26165460257
 C    -1.80954908610     1.55456964180     2.61230810369
 C    -1.69233417443     2.63210139734     1.64037519740
 C    -3.49892312725     0.41385877794     1.16752066320
 C    -3.35651231564     1.46178546848     0.16675468131
 C    -2.42561444770     2.54171156660     0.43855421317
 C    -0.50692155287    -2.96930736772     1.79496623918
 C    -1.79913757888    -2.77471422785     1.18166533803
 C    -0.07415454877    -2.11568948852     2.80247628939
 C    -2.61198694117    -1.72109391074     1.62235030109
 C    -3.40580968747    -0.94554376097     0.68044738579
 C    -1.71707555507    -3.12426071304    -0.18643310313
 C    -2.36617852737    -2.27527303442    -1.10528102612
 C    -3.25599765513    -1.24114517283    -0.67856795559
 C     2.16174917942    -2.06677627364     1.81176365006
 C     1.71194240542    -2.95673023077     0.77889732848
 C     1.29140917057    -1.65441049171     2.80869575064
 C     0.39117109809    -3.40023214448     0.77067990117
 C    -0.34482724432    -3.47708384310    -0.46079919415
 C     2.32877907843    -2.56348841214    -0.44408729180
 C     1.58616580935    -2.61536131832    -1.62027719073
 C     0.26666691670    -3.11990928097    -1.64524792219
 C    -2.23987626898    -0.62321256270    -2.71026091608
 C    -1.79861699465    -1.91025326379    -2.33825071713
 C    -0.49975985676    -2.48936025949    -2.80219283734
 C    -1.39786501547     0.26857124040    -3.33413502012
 C    -2.19612917151     1.98994994707    -1.78184905839
 C    -3.15013420664     1.11655037982    -1.21751970579
 C    -3.41270820622    -0.23192461920    -1.80694004847
 C    -1.45693988316     1.76171504789    -3.05302935813
 C     0.44896674348     2.97014446182    -1.83011549067
 C    -0.44365939732     3.42645887931    -0.79024968308
 C    -1.74235835523     2.87507245377    -0.78337713212
 C     0.01200833540     2.10994779742    -2.81921577332
 C     2.09139953315     0.83900807595    -2.66407300035
 C     2.55534723623     1.73331289332    -1.64836302860
 C     1.73806346627     2.77203541052    -1.23127122857
 C     0.81931686489     1.02057048644    -3.21614073515
 C     0.44046796251    -1.37497996458    -3.21243469412
 C     1.69460212202    -1.54561580344    -2.58637347992
 C     2.54494440678    -0.47204132751    -2.34620609493
 C    -0.02313079447    -0.10614956077    -3.50641623007
Gd    -1.32132685707     0.31813497989     0.31195531876
 C    -2.05286767278     2.53069598815    -4.22596803814
 F    -1.32829877842     2.35028155544    -5.33450026075
 F    -3.29739257331     2.11749958506    -4.47204732646
 F    -2.10837515437     3.84589134070    -3.98595346900
 C    -4.76966327825    -0.37288452280    -2.48515816052
 F    -5.73414763022     0.00522371903    -1.63819334812
 F    -5.01103911595    -1.64337656416    -2.82504227533
 F    -4.86212504860     0.38072558520    -3.58038290825
 C    -0.71800205372    -3.49792897646    -3.91654838924
 F     0.45729871246    -3.92912223929    -4.39072805495
 F    -1.40572555760    -4.55114357302    -3.45685706221
 F    -1.40687736397    -2.97541220912    -4.93583659914
73
#Set no. 32 (Final)
 C     2.13205045336     0.63425563996     2.66055925770
 C     3.02601142914     0.19051653956     1.60229221690
 C     1.25378945161    -0.30151964320     3.20728214528
 C     3.06603365486    -1.12199508437     1.19267407220
 C     3.13630310172    -1.41711340943    -0.19528712698
 C     3.13236815137     1.24532224558     0.63965778020
 C     3.26648546796     0.95775059285    -0.71244478043
 C     3.26635911808    -0.40404879299    -1.14344244486
 C    -0.55209342300     1.38692130347     3.17068104647
 C     0.34890338605     2.32447540000     2.57882306093
 C    -0.10187324487     0.09435044408     3.50000675819
 C     1.66829048529     1.93103918782     2.32318222833
 C     2.29198552045     2.32365439332     1.07381343237
 C    -0.37731194491     3.10405219214     1.61131960859
 C     0.24260587756     3.49656021782     0.40405939691
 C     1.60449276438     3.08292046745     0.14730562962
 C    -2.20058176474    -0.83415811274     2.64249286264
 C    -2.72245722745     0.49522884043     2.35525822825
 C    -0.92853202479    -1.00878422483     3.20976748960
 C    -1.85160525505     1.58335204747     2.60360251625
 C    -1.72639707469     2.65488642264     1.61819762261
 C    -3.52698526463     0.42051740924     1.14795133449
 C    -3.36614763864     1.46305749993     0.14052845872
 C    -2.44800172089     2.55271755252     0.41387137957
 C    -0.53448195498    -2.99342877801     1.80131123002
 C    -1.79676832225    -2.76885255589     1.20287985999
 C    -0.06019475400    -2.09596216513     2.76519489138
 C    -2.64139513726    -1.71545446264     1.61573482430
 C    -3.41719878533    -0.94378258226     0.66424674994
 C    -1.68225241358    -3.05248495877    -0.19726332486
 C    -2.38067194447    -2.27165024889    -1.11120380706
 C    -3.26449345599    -1.23926448054    -0.69981724985
 C     2.33689308638    -2.23771405932     1.93216587909
 C     1.70403855082    -2.98335995116     0.75867313947
 C     1.27118649608    -1.66689700701     2.82028325886
 C     0.39155913085    -3.40280300488     0.75545006922
 C    -0.33705408493    -3.45388367678    -0.47612006570
 C     2.29509677146    -2.55207617000    -0.46316718057
 C     1.60787878000    -2.63385320412    -1.67240295892
 C     0.25979994912    -3.09595231660    -1.67751646982
 C    -2.25547184751    -0.62179587163    -2.74525185175
 C    -1.77349775417    -1.90557742149    -2.36556194532
 C    -0.47142440839    -2.30993531915    -2.63476536348
 C    -1.38117685818     0.27255103188    -3.31609250284
 C    -2.20102587849     1.99224401035    -1.80054445174
 C    -3.14430915610     1.11253735985    -1.23609804091
 C    -3.41857583932    -0.23095054481    -1.82910249871
 C    -1.45868853146     1.76859306468    -3.06688245596
 C     0.43767055548     2.97290545479    -1.85156110708
 C    -0.46224091115     3.43489549052    -0.81082338088
 C    -1.75949684501     2.88638386765    -0.80673378732
 C     0.00726190416     2.12507108769    -2.85042669492
 C     2.08451756133     0.84639732570    -2.70208865493
 C     2.54225272867     1.73591309593    -1.67770578365
 C     1.72189792728     2.77117641279    -1.25434367548
 C     0.82004281842     1.03516992745    -3.25169645522
 C     0.43025783940    -1.37738822475    -3.22984390362
 C     1.72264693627    -1.57072779316    -2.64013465408
 C     2.53167153380    -0.47903138846    -2.37550404028
 C    -0.02460684635    -0.09654429580    -3.53321827149
Gd    -1.32194423629     0.32085178628     0.39739835700
 C    -2.05816595888     2.53068288259    -4.23607554192
 F    -1.33095685401     2.35032558544    -5.34290594743
 F    -3.30206534825     2.11665848195    -4.47785345766
 F    -2.11028405508     3.84413847431    -3.99109716302
 C    -4.77644807498    -0.36721198231    -2.49370320592
 F    -5.73772730467     0.00686144202    -1.64389925101
 F    -5.01256533204    -1.64272163181    -2.82863261231
 F    -4.86951557812     0.38100014263    -3.59319036259
 C     3.31822042861    -3.10235122192     2.70592556319
 F     4.22023148951    -3.67869958269     1.89360809256
 F     3.98973196743    -2.36337818981     3.60067953029
 F     2.67620808976    -4.07394019716     3.36557384280
73
#Set no. 39 (Final)
 C     2.16239942325     0.65177877675     2.66457123883
 C     3.05745323086     0.20886719776     1.62619478636
 C     1.28032841513    -0.25779664049     3.24932185226
 C     3.04191435281    -1.11216915968     1.20602244953
 C     3.14870414687    -1.42750882197    -0.18801960065
 C     3.17681646897     1.26785889757     0.66063907042
 C     3.28767445918     0.96670195090    -0.68914120242
 C     3.27468685822    -0.40258049821    -1.11964177641
 C    -0.52291550101     1.39188408668     3.16282780703
 C     0.38892587952     2.33089912411     2.56215646677
 C    -0.07320593142     0.12513786135     3.49667990157
 C     1.72319839756     1.96602971598     2.33011181758
 C     2.34448117083     2.35380444219     1.09613804617
 C    -0.34059144263     3.09166351423     1.60520573135
 C     0.26449019502     3.48663969707     0.40356875302
 C     1.63312761225     3.09242347538     0.15521128626
 C    -2.18956965763    -0.81880206274     2.64557313644
 C    -2.72031683077     0.49299970070     2.36473649472
 C    -0.92913146078    -1.02097953754     3.22924660382
 C    -1.85008030912     1.61040472686     2.60865474677
 C    -1.72416054476     2.64683780787     1.63615807692
 C    -3.48886525334     0.41027686540     1.13167962614
 C    -3.35275257001     1.45449111385     0.14806110014
 C    -2.45665457220     2.57975897694     0.42161546944
 C    -0.53365856919    -2.97349940578     1.80979727502
 C    -1.79763966205    -2.75183309326     1.19551635475
 C    -0.10019759216    -2.09405247651     2.81281569655
 C    -2.61476440147    -1.70362446250     1.59479737519
 C    -3.38608236708    -0.94499830393     0.64504620741
 C    -1.67411957546    -3.06585339009    -0.21154041770
 C    -2.42832611487    -2.30964805181    -1.14410339215
 C    -3.26629725192    -1.28313077464    -0.72585322270
 C     2.12340234897    -2.05087728628     1.80325590952
 C     1.67210565473    -2.94336702428     0.77927793940
 C     1.25919442471    -1.62807050621     2.80833587740
 C     0.35800533114    -3.39497219189     0.77436306325
 C    -0.37437066646    -3.47779339536    -0.45596254103
 C     2.31395284719    -2.56208346777    -0.46215907186
 C     1.63280212534    -2.63885188976    -1.66057535932
 C     0.27491024361    -3.32589642162    -1.79056534528
 C    -2.25002312844    -0.62993939879    -2.74294128876
 C    -1.78332303914    -1.92495612108    -2.37902976744
 C    -0.48601801295    -2.31990085156    -2.64568451751
 C    -1.37823130815     0.27173360042    -3.29702033577
 C    -2.19304735048     1.99005706546    -1.77671268378
 C    -3.12779507617     1.09406890724    -1.22200973698
 C    -3.40807613950    -0.24480563035    -1.82709006159
 C    -1.45175235729     1.76862289971    -3.04902744739
 C     0.43634305125     2.98853734061    -1.83278366950
 C    -0.45464966655     3.46840772278    -0.81960185589
 C    -1.76050366908     2.90326286953    -0.79157133959
 C     0.01410212087     2.12721241897    -2.83438911490
 C     2.10216665243     0.84974943491    -2.67955114133
 C     2.55361725400     1.73814664885    -1.65961544201
 C     1.73461823616     2.77755081841    -1.23543252885
 C     0.82284225098     1.03683221322    -3.21360025811
 C     0.41450847819    -1.37734089262    -3.17212684945
 C     1.72091243700    -1.57813058902    -2.58978481590
 C     2.53545852541    -0.47181505400    -2.34094084976
 C    -0.02188960421    -0.09375337666    -3.49001019387
Gd    -1.23918726284     0.45958133972     0.46478642455
 C    -2.05609167578     2.53057398770    -4.22346662358
 F    -1.32967414998     2.34811008486    -5.33094070706
 F    -3.29920970107     2.11556995683    -4.47128302670
 F    -2.11008123005     3.84465052889    -3.98561894638
 C    -4.77044795635    -0.36962522234    -2.49171387805
 F    -5.73170290389     0.00668550914    -1.64110367569
 F    -5.01382892668    -1.64144573070    -2.83091820887
 F    -4.86482456834     0.38174662682    -3.58901006843
 C     0.37467590827    -4.67124292539    -2.49569628156
 F     1.01699782246    -4.55681095266    -3.66583591241
 F    -0.84561015185    -5.16616985133    -2.74358310906
 F     1.02488735660    -5.56026858217    -1.73617477187
73
#Set no. 57 (Final)
 C     2.12377189000     0.60421394352     2.65163967901
 C     3.04481687271     0.17281293715     1.64697250732
 C     1.22710524177    -0.30693812452     3.23333990195
 C     3.01543111156    -1.14245451462     1.19871217365
 C     3.14265765697    -1.47164914307    -0.16821738600
 C     3.14992954218     1.24051117564     0.66763130579
 C     3.27610750239     0.96477148750    -0.67327149174
 C     3.50654565352    -0.44556203092    -1.19812841048
 C    -0.57546686899     1.35732664807     3.15073670009
 C     0.33392419263     2.28541142682     2.54927345682
 C    -0.11551340009     0.06942065264     3.47403233772
 C     1.67284583091     1.91862301011     2.31838288483
 C     2.29876243220     2.31491566762     1.10009658390
 C    -0.40125609392     3.09036996556     1.62035072592
 C     0.22685260145     3.47067687413     0.40655242557
 C     1.59532627490     3.07071857340     0.16465643547
 C    -2.20009646988    -0.87414515771     2.61587043704
 C    -2.69914089279     0.45149003539     2.31098361071
 C    -0.96170223339    -1.07516915562     3.20907972782
 C    -1.89317785345     1.59787924997     2.61103370241
 C    -1.80188322727     2.69595759367     1.66970185944
 C    -3.42627210860     0.37773385998     1.09239684590
 C    -3.33526805371     1.44156001892     0.13301012291
 C    -2.52345741592     2.62537259099     0.41954154964
 C    -0.55316572067    -3.02634715411     1.78570643106
 C    -1.83112285548    -2.81652727018     1.16715600800
 C    -0.12748069634    -2.16039622711     2.79152446008
 C    -2.63296277602    -1.76248828878     1.57252547500
 C    -3.36713226537    -0.98363995530     0.61388401866
 C    -1.70750611953    -3.11386524622    -0.23365008926
 C    -2.42109852464    -2.34245747612    -1.16264297178
 C    -3.26255580881    -1.29892904273    -0.73192841861
 C     2.09952272086    -2.08886943322     1.80326754365
 C     1.65988377318    -2.97252253845     0.76826746628
 C     1.22818218158    -1.68364068425     2.79542526637
 C     0.35538655096    -3.43962342730     0.75792114048
 C    -0.36502355179    -3.50120926029    -0.49079163626
 C     2.30329142370    -2.55951926940    -0.45852366367
 C     1.61892719119    -2.66794147899    -1.68022943788
 C     0.26388920801    -3.10888026653    -1.67495948967
 C    -2.25368634916    -0.64263533956    -2.74912718953
 C    -1.78803266936    -1.94052633915    -2.38842278900
 C    -0.47120258892    -2.31809781843    -2.63072172805
 C    -1.38762116134     0.26295047490    -3.30367042006
 C    -2.21504531422     2.00207457638    -1.79008409482
 C    -3.12211986983     1.09037166838    -1.23244479533
 C    -3.39911561995    -0.25274322726    -1.82516767613
 C    -1.46409614479     1.76331688509    -3.05461873434
 C     0.41278390641     2.98025989878    -1.82774465657
 C    -0.47803507947     3.46528970857    -0.82066548658
 C    -1.81579298755     2.93362839604    -0.79727607733
 C     0.00045783894     2.11612277248    -2.83152305528
 C     2.06773852876     0.81397101235    -2.64336247293
 C     2.52044669442     1.70631151995    -1.61883774673
 C     1.70823456316     2.76550428531    -1.21698003480
 C     0.80696392507     1.03003044906    -3.22414209109
 C     0.42698552733    -1.37725377854    -3.20177532219
 C     1.72572660985    -1.58164173448    -2.61647642052
 C     2.53024061653    -0.48801178251    -2.36603117573
 C    -0.02657022995    -0.09945869183    -3.50856775288
Gd    -1.00109766819     0.86665170446     0.43719086395
 C    -2.05835379752     2.52714096938    -4.22958708573
 F    -1.33028994235     2.34841877461    -5.33534824273
 F    -3.30308756677     2.11620570466    -4.47569608191
 F    -2.10967130159     3.84158304003    -3.98641015097
 C    -4.76703928580    -0.37169361270    -2.48766425771
 F    -5.72849861324     0.00576474019    -1.63883784205
 F    -5.01320625352    -1.64301271856    -2.82895812900
 F    -4.86237846520     0.38079976044    -3.58418550801
 C     4.93635328511    -0.65854804778    -1.67817304037
 F     5.33047925502     0.31649500549    -2.50418635964
 F     5.02535276507    -1.81244375651    -2.34658039821
 F     5.79096228146    -0.70278907675    -0.64718904005
73
#Set no. 47 (Final)
 C     2.13105648544     0.65060154568     2.66910220966
 C     3.03102653949     0.22805559289     1.62921155636
 C     1.26295778256    -0.27562014898     3.24972158578
 C     3.03058894588    -1.09205013295     1.20106976625
 C     3.14672655432    -1.40830416419    -0.19216260209
 C     3.13620051540     1.27881470043     0.66619569642
 C     3.23275714130     0.95570550272    -0.68676632867
 C     3.27964316700    -0.39252354125    -1.11546169294
 C    -0.55157032690     1.36143149150     3.18150703139
 C     0.34534406207     2.31540132643     2.57907807331
 C    -0.08861974440     0.08967701937     3.51797114094
 C     1.66537819220     1.95816488124     2.33710573475
 C     2.28820882980     2.35558350514     1.09010336974
 C    -0.39477100649     3.09874509226     1.63210969906
 C     0.22265043556     3.49989600223     0.42132037240
 C     1.58649397406     3.10345198550     0.16543203975
 C    -2.19642986982    -0.85076978337     2.65399125311
 C    -2.71114915354     0.47066410143     2.36053410370
 C    -0.92729556190    -1.04652250768     3.22510502693
 C    -1.85540994563     1.56578533747     2.61817191039
 C    -1.73945906348     2.63718948309     1.64416304266
 C    -3.52674871178     0.40717634474     1.16261888025
 C    -3.39598376860     1.46151685876     0.16561624736
 C    -2.48174683497     2.55916778035     0.44049063671
 C    -0.51808701483    -2.97816100893     1.78384012648
 C    -1.81614594717    -2.77090805160     1.19013518048
 C    -0.09364907583    -2.11985251012     2.80277984932
 C    -2.63308696238    -1.72572700112     1.61328697486
 C    -3.41890281853    -0.95094446233     0.66988547374
 C    -1.71887770397    -3.08001712380    -0.19617809794
 C    -2.41357899327    -2.29197459661    -1.10839305690
 C    -3.28750103143    -1.25229423150    -0.69052429350
 C     2.12994029690    -2.04123828043     1.79225577055
 C     1.70238720559    -2.95113085485     0.75074113401
 C     1.26800910560    -1.64457428203     2.79836756542
 C     0.37569366705    -3.42441166908     0.76798573286
 C    -0.35553282976    -3.46917483941    -0.46177150442
 C     2.33665292172    -2.57913470933    -0.45362528573
 C     1.59968901770    -2.59433647760    -1.65627569297
 C     0.23428655167    -3.07929941314    -1.64933419281
 C    -2.28851419348    -0.62863360544    -2.72470570691
 C    -1.80606481741    -1.91357959030    -2.35364558395
 C    -0.49944775475    -2.31233441187    -2.60782546772
 C    -1.39534984641     0.26445680349    -3.28790418539
 C    -2.22786779934     1.99291830765    -1.77625390081
 C    -3.17930958917     1.11440339764    -1.21503999509
 C    -3.44913684654    -0.23337911488    -1.81069489541
 C    -1.47374608059     1.76270582707    -3.04127460075
 C     0.41290939728     2.97735058333    -1.82590237037
 C    -0.48805117291     3.44693978275    -0.78935016616
 C    -1.78565491550     2.88615059154    -0.77964367410
 C    -0.00929825803     2.11731142412    -2.81764019422
 C     2.07619963017     0.86642944076    -2.69462980168
 C     2.50153761699     1.73017782257    -1.65654758432
 C     1.69607245091     2.78375361886    -1.23528065485
 C     0.80914943513     1.03392087323    -3.21729398115
 C     0.41779325458    -1.37267187381    -3.17796403623
 C     1.70576967896    -1.58668021227    -2.61881027712
 C     2.72785065972    -0.49844060834    -2.53380796812
 C    -0.04840540331    -0.10522530566    -3.51114856140
Gd    -1.32863606780     0.39093160722     0.33292964278
 C    -2.06057289247     2.52610441302    -4.22301016472
 F    -1.33013964735     2.34700441639    -5.32848654715
 F    -3.30448707773     2.11620527871    -4.47428778505
 F    -2.11062706820     3.84199050050    -3.98430828165
 C    -4.80425606069    -0.36626664079    -2.48273090745
 F    -5.79025850465     0.00112239598    -1.65139118519
 F    -5.01958163084    -1.64281285183    -2.82592671611
 F    -4.87874229587     0.38308879211    -3.58225311488
 C     3.85032796270    -0.74668712287    -3.53018667544
 F     4.76522414622     0.23291754684    -3.52550999386
 F     4.47572680879    -1.88740456638    -3.22014883242
 F     3.37470168328    -0.85852402869    -4.77595342889
73
#Set no. 46 (Final)
 C     2.16569132011     0.63155834383     2.62696662298
 C     3.07470579846     0.20556982130     1.59105618248
 C     1.29470935474    -0.28916759956     3.20735911481
 C     3.07000246816    -1.11684172485     1.17370082155
 C     3.18515991556    -1.42109375521    -0.22685914004
 C     3.18329355864     1.26229463947     0.62723021566
 C     3.30291340691     0.97017658894    -0.72625029127
 C     3.30101326187    -0.39710978414    -1.16148903397
 C    -0.50111776927     1.36422267364     3.14051079986
 C     0.40106798033     2.32647043885     2.55504897291
 C    -0.05585907871     0.08899875922     3.46089669950
 C     1.71519259413     1.94845047287     2.30217806726
 C     2.34168930121     2.34495182857     1.06084292892
 C    -0.33130158654     3.11072843547     1.60869188884
 C     0.27669467711     3.50340488552     0.39391514329
 C     1.64120383149     3.09414879488     0.13309007703
 C    -2.18718588640    -0.85400277574     2.66119860410
 C    -2.66562833991     0.46722913637     2.33532465877
 C    -0.91056354732    -1.03575181105     3.17678357896
 C    -1.79823746567     1.55335063148     2.56997301166
 C    -1.67229961935     2.62902052337     1.60450735733
 C    -3.48115957634     0.40565781434     1.14061243941
 C    -3.31604140674     1.44279041919     0.14776892251
 C    -2.39724095829     2.53917838124     0.41354828791
 C    -0.52120257709    -2.93807329623     1.75757180598
 C    -1.79860278623    -2.75910055631     1.18169867289
 C    -0.05922353744    -2.14053957685     2.80132616285
 C    -2.86355409598    -1.87412778655     1.75265477123
 C    -3.42919898598    -0.95576980582     0.65752876738
 C    -1.66339803679    -3.01227821756    -0.20075163242
 C    -2.37921349551    -2.28312891446    -1.14381741699
 C    -3.24284205605    -1.23554806929    -0.69695672778
 C     2.17903830630    -2.07360102867     1.77908260525
 C     1.71654311721    -2.94167168841     0.73906180138
 C     1.28939520855    -1.66446301146     2.77243518016
 C     0.40146099917    -3.38521279645     0.72718704341
 C    -0.31775882982    -3.44080407147    -0.49378122949
 C     2.34210468759    -2.55073854742    -0.49876428533
 C     1.63664729814    -2.62370291059    -1.69327727030
 C     0.27875075215    -3.08547775635    -1.69990251723
 C    -2.23746189006    -0.61329369424    -2.75046257428
 C    -1.75943917751    -1.90569748330    -2.37547871432
 C    -0.45015359361    -2.31072313803    -2.65645095442
 C    -1.36426569043     0.28044423684    -3.31594513429
 C    -2.18513060760     2.00324376194    -1.79937038441
 C    -3.12371468865     1.11345659632    -1.23692694497
 C    -3.40348923633    -0.22733069272    -1.83098972986
 C    -1.44155432103     1.77547156201    -3.06489282091
 C     0.46137686347     2.98340911991    -1.85784430404
 C    -0.43484866177     3.44856069876    -0.81618879870
 C    -1.73217446223     2.89348859608    -0.80981836225
 C     0.02705867077     2.13565400295    -2.85198421084
 C     2.10919422739     0.85832305617    -2.70977652878
 C     2.56799497263     1.74594524056    -1.68614506742
 C     1.75458496337     2.78911691180    -1.26644761726
 C     0.83993367592     1.04292580291    -3.25244408657
 C     0.44985323566    -1.36566052584    -3.23922043750
 C     1.74860193896    -1.55899299664    -2.65707510621
 C     2.56056999609    -0.46802615152    -2.38995783786
 C    -0.00264041989    -0.08670913940    -3.53890425551
Gd    -1.29074068340     0.24134871548     0.31755437471
 C    -2.05170474794     2.53255792189    -4.23367432371
 F    -1.32901680190     2.35144826222    -5.34318177006
 F    -3.29586638494     2.11561714616    -4.47349444173
 F    -2.10900801547     3.84629695646    -3.99100277299
 C    -4.76746065421    -0.36744051181    -2.49167759404
 F    -5.72818928206     0.00702362100    -1.64063566085
 F    -5.00807974370    -1.64147684278    -2.82740910171
 F    -4.86522318371     0.38186280233    -3.59105211734
 C    -3.96674806958    -2.63855966027     2.45233541559
 F    -4.84231817572    -1.81489985549     3.05201452784
 F    -4.63676821607    -3.38103744533     1.56798148251
 F    -3.45362298446    -3.45045487313     3.38090252269
73
#Set no. 36 (Final)
 C     2.13498087023     0.58823029480     2.63736021660
 C     3.04943320851     0.16455720420     1.60475840978
 C     1.26999143881    -0.32664368179     3.23628252269
 C     3.05763174658    -1.17256745958     1.19800941351
 C     3.16542029341    -1.48251180013    -0.19628508690
 C     3.17601651944     1.21707190349     0.65171335706
 C     3.25504881866     0.91761361749    -0.70144140598
 C     3.26940568016    -0.45505129288    -1.12773717316
 C    -0.54093803556     1.33121972393     3.19095353526
 C     0.35700242040     2.25479333329     2.57060410200
 C    -0.08602352995     0.04364752295     3.52496295508
 C     1.68046784728     1.89863759990     2.30997828873
 C     2.31263456441     2.30669914729     1.08294163132
 C    -0.37677304074     3.03628536512     1.62075643042
 C     0.26703976067     3.41918952326     0.42030355761
 C     1.62508857679     3.07451003226     0.17430832773
 C    -2.18044424207    -0.87027771773     2.65377585461
 C    -2.70185885569     0.45298258311     2.36650028050
 C    -0.92375975574    -1.07584217117     3.26014422435
 C    -1.85095816554     1.55092579169     2.62633129966
 C    -1.74713747798     2.63365492069     1.65904184724
 C    -3.49722478416     0.39262671704     1.15125462085
 C    -3.37786478853     1.45539140155     0.16007382795
 C    -2.48742587732     2.56080068095     0.43761662319
 C    -0.52303423309    -3.00215485437     1.79359985498
 C    -1.80407823226    -2.79253102500     1.18041737772
 C    -0.08824757857    -2.15135720451     2.79871387855
 C    -2.60534132712    -1.73020868634     1.60334570542
 C    -3.37432846504    -0.95250518709     0.65341721644
 C    -1.70829013237    -3.11142060924    -0.20163749799
 C    -2.40393397211    -2.31801502952    -1.12580213967
 C    -3.25891876325    -1.27232736559    -0.70236935059
 C     2.14872430822    -2.10296306699     1.79798421628
 C     1.69426013717    -2.99756926402     0.76342648813
 C     1.27804567517    -1.69513245580     2.80162791199
 C     0.38130444598    -3.44089691759     0.76099853414
 C    -0.35640965919    -3.50019397411    -0.47268614464
 C     2.32388388707    -2.61135458104    -0.46800001467
 C     1.60672764301    -2.67436642584    -1.65937025550
 C     0.25144531863    -3.12261196504    -1.66194620912
 C    -2.26037825211    -0.64342236381    -2.73431314746
 C    -1.79683307810    -1.94430892254    -2.36737249719
 C    -0.47986246083    -2.32328534620    -2.62162558242
 C    -1.38844012794     0.24930935173    -3.29623419364
 C    -2.22045290895     1.97272335205    -1.78401351282
 C    -3.15574323094     1.09363489822    -1.22239925712
 C    -3.41869224680    -0.25189250736    -1.81766744312
 C    -1.46423706603     1.74147752783    -3.04183818442
 C     0.42585037833     2.96253363170    -1.85212066519
 C    -0.44508777854     3.33627622169    -0.80235607430
 C    -1.78139694187     2.86286183011    -0.78298058444
 C     0.00543256345     2.09541121365    -2.83413838788
 C     2.06961857067     0.82820236105    -2.65226843765
 C     2.55270068424     1.68872247732    -1.67435194403
 C     1.85630361483     2.96850936876    -1.32859623739
 C     0.81083393088     1.02074635853    -3.27059971768
 C     0.41603866282    -1.40134825810    -3.21688468118
 C     1.71048842887    -1.59798007683    -2.61533226802
 C     2.51967676406    -0.51756165983    -2.34314968675
 C    -0.02564069695    -0.10849295041    -3.52201565213
Gd    -1.24644445510     0.52595496159     0.39508432539
 C    -2.05596208567     2.52104967712    -4.20981164255
 F    -1.33065373301     2.35737004392    -5.32091114465
 F    -3.29975430767     2.11711762195    -4.47058337187
 F    -2.10741743778     3.82944817868    -3.92459446482
 C    -4.77570211958    -0.37677476164    -2.48669877003
 F    -5.73808793709     0.00432104169    -1.64031065330
 F    -5.01675735920    -1.64737637663    -2.82854394250
 F    -4.86467925814     0.37754721640    -3.58375165655
 C     2.60838740177     4.17063357546    -1.88211101636
 F     2.04690205327     5.32229821324    -1.48786119097
 F     2.59067867183     4.15351771561    -3.21839113189
 F     3.88521864859     4.16358984102    -1.48567843591
73
#Set no. 50 (Final)
 C     2.16436193680     0.64356353939     2.64589545345
 C     3.06209964160     0.21902702157     1.60274654558
 C     1.30565998101    -0.27627947104     3.24366609006
 C     3.08160675509    -1.10298444832     1.18550478276
 C     3.18227133987    -1.41537344852    -0.21371344217
 C     3.16136944913     1.27882309917     0.63604274458
 C     3.27588315480     0.97826484748    -0.71514025256
 C     3.28740742525    -0.39047572524    -1.14909451019
 C    -0.50922454599     1.37012839614     3.19745735596
 C     0.38736727357     2.31785299378     2.57597626220
 C    -0.05207305759     0.09045866656     3.51977918142
 C     1.70377817992     1.95970824574     2.31855334578
 C     2.31827035043     2.35531503713     1.07129432341
 C    -0.35100677488     3.10259256604     1.62702751067
 C     0.25311112489     3.50447332276     0.41161695632
 C     1.61639327580     3.11054901582     0.14510998439
 C    -2.16086367990    -0.86486502118     2.65679110817
 C    -2.67051368989     0.46310106199     2.36021396265
 C    -0.89235769349    -1.03419509344     3.23378570833
 C    -1.80096158318     1.54321431316     2.60971321987
 C    -1.68180431648     2.61189545703     1.62879266851
 C    -3.48582838131     0.38532773391     1.16401722327
 C    -3.32794735236     1.42531315533     0.17189460548
 C    -2.41086476219     2.51235445186     0.43963524154
 C    -0.47316500444    -2.95726914672     1.78503614213
 C    -1.76364991085    -2.74260868245     1.16002276399
 C    -0.04488169342    -2.10745277720     2.78501762741
 C    -2.62778692957    -1.74173290537     1.63020911086
 C    -3.41727456286    -0.98737701888     0.66779277218
 C    -1.66135535162    -3.05807736366    -0.19189484767
 C    -2.60249391602    -2.53430284996    -1.22838985338
 C    -3.32123260610    -1.29032930608    -0.69852548970
 C     2.18703486306    -2.05366018783     1.79370958520
 C     1.73477117329    -2.94380394306     0.76000574626
 C     1.31665599598    -1.64338282798     2.79384318062
 C     0.42265401507    -3.39555389985     0.76380601370
 C    -0.32528358177    -3.43978908164    -0.46499680073
 C     2.35116720171    -2.55523531405    -0.47528654920
 C     1.61946939567    -2.63066328437    -1.66253442944
 C     0.27715566306    -3.11148330509    -1.67148917997
 C    -2.27377345638    -0.63521798232    -2.70515880287
 C    -1.79766265568    -1.92313397927    -2.36167951921
 C    -0.48216611713    -2.29624145908    -2.59852334406
 C    -1.39811801692     0.27309104490    -3.28562625065
 C    -2.20472090039     1.98553327417    -1.77768426842
 C    -3.12863722976     1.08821644836    -1.20319657376
 C    -3.46030080319    -0.24222104843    -1.80456073647
 C    -1.47233037541     1.77103078621    -3.05033821424
 C     0.43015663069     2.98669275230    -1.84311862695
 C    -0.46459780620     3.44200152129    -0.79598296453
 C    -1.75153294147     2.87408675904    -0.78570605007
 C    -0.00466073436     2.13553544024    -2.83532058627
 C     2.07234528225     0.86072513432    -2.68935996522
 C     2.53850800025     1.75265773629    -1.67609014003
 C     1.72171857191     2.79251613780    -1.25132217015
 C     0.80615271189     1.04504101784    -3.23560096440
 C     0.41365876709    -1.36124352178    -3.18729102960
 C     1.71498379095    -1.55498400466    -2.61906897575
 C     2.53059263020    -0.46590190216    -2.36526239925
 C    -0.04553553810    -0.08661512074    -3.49983537877
Gd    -1.32963865589     0.14734063957     0.32759604673
 C    -2.06061558587     2.53334857064    -4.22960850966
 F    -1.32485990502     2.34945308669    -5.33250471068
 F    -3.29807996912     2.12475033080    -4.49101747104
 F    -2.10886923472     3.84825423758    -3.98844941100
 C    -4.85589549057    -0.15897864150    -2.43382515619
 F    -5.71347840645     0.29547373742    -1.49871697853
 F    -5.32671866391    -1.31585720795    -2.88996342990
 F    -4.86912735952     0.70595990025    -3.44626398329
 C    -3.46377465852    -3.71186763235    -1.67735739204
 F    -4.31081054782    -3.44870508054    -2.66578138487
 F    -2.66453024557    -4.70359116504    -2.10751213055
 F    -4.16538524803    -4.16304820302    -0.63038577085
73
#Set no. 38 (Final)
 C     2.14225758454     0.63819675933     2.65874760915
 C     3.04728703230     0.21160443357     1.62200342506
 C     1.27703479257    -0.27504545830     3.25597999939
 C     3.04987081714    -1.10974318780     1.20250313167
 C     3.16997996109    -1.44081003938    -0.19599516661
 C     3.17028080095     1.27414015956     0.66272143144
 C     3.27939585508     0.95960690032    -0.69108448084
 C     3.29382664143    -0.40004784950    -1.12678865811
 C    -0.53174358543     1.37435503675     3.17866042196
 C     0.37230448589     2.32015473505     2.57066221526
 C    -0.07556431433     0.09934412065     3.52806289467
 C     1.68618868366     1.95105142352     2.32301339546
 C     2.32443036442     2.34818880443     1.08327354172
 C    -0.36355211981     3.10389810958     1.61875424090
 C     0.25771194372     3.49593731923     0.40752392845
 C     1.62249448989     3.10002194124     0.15514059685
 C    -2.17149373375    -0.83771422419     2.64764549190
 C    -2.68515663997     0.48380232580     2.35037939442
 C    -0.91158016082    -1.02347946749     3.22321846083
 C    -1.82740601744     1.57680997843     2.61056872575
 C    -1.70845958526     2.64668542752     1.63036159949
 C    -3.49290672987     0.41467746302     1.14952029292
 C    -3.36222835455     1.46393732053     0.15000474331
 C    -2.44621244478     2.56318068759     0.42689413283
 C    -0.48978254856    -2.95398896567     1.77288572221
 C    -1.77941242857    -2.74938898889     1.16972010306
 C    -0.07060770086    -2.10990239842     2.79989363179
 C    -2.60878587013    -1.71863796660     1.60662834669
 C    -3.38235858230    -0.94549464922     0.66164758561
 C    -1.69436091340    -3.08810099262    -0.20336150337
 C    -2.35673675193    -2.28501543102    -1.11193484550
 C    -3.23501280013    -1.24805209631    -0.69683213847
 C     2.13858598204    -2.04266768086     1.79669535438
 C     1.70048256567    -2.94427982921     0.76221485765
 C     1.27979364276    -1.64514262466     2.80931790244
 C     0.40652203257    -3.42421093840     0.77920633654
 C    -0.36005354113    -3.74969186215    -0.49933799697
 C     2.37117462940    -2.58580282019    -0.46174411486
 C     1.60427335867    -2.62351278445    -1.64062031078
 C     0.28908945128    -3.09949457187    -1.67953364710
 C    -2.23158698786    -0.62494059978    -2.73409008274
 C    -1.76263720089    -1.91644732967    -2.38158438021
 C    -0.44101316861    -2.29903642146    -2.59751958219
 C    -1.36650314405     0.28466673942    -3.30806522714
 C    -2.19575304799     1.99862682902    -1.78966496643
 C    -3.14434500327     1.11593411728    -1.22928349084
 C    -3.40234269586    -0.23673408302    -1.82290838110
 C    -1.45261456444     1.77715010585    -3.06049693016
 C     0.44488814013     2.98057326428    -1.84145598539
 C    -0.45331350643     3.44814978605    -0.80348396800
 C    -1.75222899043     2.89099236197    -0.79311237636
 C     0.01571452676     2.13492337637    -2.84040014227
 C     2.09853958974     0.85967384838    -2.68518912873
 C     2.55185516443     1.74230947694    -1.65930131819
 C     1.73443360262     2.78197505244    -1.24197438819
 C     0.83529220685     1.04535266603    -3.23835290920
 C     0.45135674631    -1.36033316358    -3.21298738970
 C     1.73120643224    -1.54994776668    -2.61135401158
 C     2.54823003089    -0.46817431929    -2.35009341122
 C    -0.00706516703    -0.08561865946    -3.51490367284
Gd    -1.29109307335     0.40007096707     0.31280656708
 C    -2.05604971968     2.53436467832    -4.23046383605
 F    -1.33023144646     2.35146298578    -5.33788945206
 F    -3.29963358224     2.11680474152    -4.47412947580
 F    -2.11151521674     3.84926330418    -3.99071858126
 C    -4.76544604412    -0.37256396102    -2.48853449809
 F    -5.72868876957     0.00492555947    -1.63964395778
 F    -5.00852743096    -1.64461781283    -2.82614782956
 F    -4.86226812478     0.37892373897    -3.58536819709
 C    -0.48501199604    -5.25063799801    -0.67978651542
 F    -1.17649158475    -5.80586898389     0.32465000952
 F     0.72518250503    -5.81273382819    -0.70620416373
 F    -1.10714662081    -5.56228846147    -1.81820275996
73
#Set no. 43 (Final)
 C     2.14005643373     0.63468484446     2.67593685381
 C     3.04746917853     0.20923604641     1.64329987004
 C     1.26926266150    -0.28163174309     3.26215811867
 C     3.05576250079    -1.11116827522     1.22225444609
 C     3.16847076775    -1.41734871281    -0.17550895631
 C     3.16472738025     1.27510162068     0.68426270877
 C     3.27450456447     0.97454290839    -0.66951261504
 C     3.26923817379    -0.38622470424    -1.10367352576
 C    -0.53828812228     1.36295839770     3.17229565810
 C     0.36503024912     2.31379149013     2.58092117092
 C    -0.08501918015     0.08959667198     3.51713030505
 C     1.69270114110     1.95268001985     2.34016639117
 C     2.33296081034     2.35468313288     1.12011468732
 C    -0.36818200590     3.09181835228     1.63135325697
 C     0.24868483687     3.48999490493     0.42360213347
 C     1.62114337962     3.09031566657     0.17139704517
 C    -2.18990300676    -0.84677168914     2.64095312792
 C    -2.70802791973     0.47279187098     2.35259668296
 C    -0.92589827892    -1.03935804618     3.21868026150
 C    -1.84978005837     1.57486866212     2.61389020592
 C    -1.73026405877     2.64337899208     1.64656251560
 C    -3.49842104296     0.40745801655     1.14202820117
 C    -3.36670464635     1.46001813971     0.15160475629
 C    -2.46317350861     2.57325997434     0.43579271043
 C    -0.51819833224    -2.98937914044     1.79301658444
 C    -1.80213325224    -2.77341763047     1.17908175245
 C    -0.09073280489    -2.12092625587     2.79867516137
 C    -2.61668366449    -1.72387139806     1.59086311910
 C    -3.38482022200    -0.94698535692     0.64417048339
 C    -1.68118649553    -3.06603762951    -0.21364042366
 C    -2.37457110424    -2.27297561380    -1.13696521909
 C    -3.24494710987    -1.24684522955    -0.71753004704
 C     2.13965415213    -2.05511694079     1.81158050556
 C     1.68881021480    -2.93714622766     0.76920582724
 C     1.26740845881    -1.65142409479     2.81073322679
 C     0.38443105889    -3.41343345579     0.76880098955
 C    -0.34506741769    -3.46688044324    -0.47624343363
 C     2.33350991374    -2.54172170761    -0.45306652798
 C     1.61795239473    -2.56739061297    -1.65007459636
 C     0.25359710805    -3.03323358351    -1.65682463802
 C    -2.26325342888    -0.60842432925    -2.77654436579
 C    -1.76049159132    -1.89297647277    -2.37950010231
 C    -0.46501421125    -2.29881426944    -2.62901890180
 C    -1.35448205432     0.29594956691    -3.28038659093
 C    -2.19959324480     2.01165956691    -1.77376094896
 C    -3.14122276440     1.11410021552    -1.22544301583
 C    -3.40912688205    -0.22678870952    -1.83531583837
 C    -1.44683278605     1.78861673630    -3.03489429328
 C     0.43630334925     3.00240361819    -1.81460503851
 C    -0.46190559235     3.47273373101    -0.78788128060
 C    -1.76632366687     2.90761227988    -0.77725868601
 C     0.01380937177     2.15208229822    -2.80471053584
 C     2.13172060849     0.88202884937    -2.69404973684
 C     2.55030404947     1.74792951016    -1.64678814666
 C     1.73686108066     2.79308914113    -1.21275254639
 C     0.82927078246     1.04791413009    -3.19780859194
 C     0.48655335922    -1.44864946285    -3.44453756637
 C     1.76383803736    -1.55402130524    -2.62436188987
 C     2.54568309333    -0.45131124055    -2.34641869159
 C    -0.00875816776    -0.03990177823    -3.50212520212
Gd    -1.26408181226     0.46661566787     0.38165844511
 C    -2.05033137823     2.53333112230    -4.22246011300
 F    -1.32689909707     2.34943159757    -5.32994138548
 F    -3.29383248485     2.11516464735    -4.46861341199
 F    -2.10987424303     3.84870441318    -3.98763934557
 C    -4.77279107618    -0.36690574833    -2.49148099960
 F    -5.73486192413     0.00688423030    -1.64019364543
 F    -5.01132324752    -1.64177966620    -2.82790731160
 F    -4.86973185244     0.38200204018    -3.58949654318
 C     0.67631122479    -2.00024847150    -4.84538996729
 F     1.01849785052    -3.29260399294    -4.79385679841
 F     1.64215623664    -1.33681304222    -5.48994336491
 F    -0.45044837732    -1.88971617795    -5.56151372790
73
#Set no. 23 (Final)
 C     2.15865922822     0.59018476514     2.67042945444
 C     3.06388349551     0.16485068035     1.63568542703
 C     1.28903797954    -0.32544181672     3.25595585092
 C     3.06470778146    -1.15461650981     1.20911606179
 C     3.16967767743    -1.46359636911    -0.19000582925
 C     3.17834148294     1.23091438781     0.67728443545
 C     3.27458857242     0.92768517315    -0.67562906212
 C     3.27113639545    -0.43038730757    -1.11406525740
 C    -0.51940686555     1.32933284920     3.18360247532
 C     0.38110882086     2.27091179996     2.58550370596
 C    -0.06741632273     0.04717217966     3.52627158770
 C     1.70490750786     1.90690414605     2.33216626030
 C     2.34578928325     2.30585946441     1.11151155101
 C    -0.35721550081     3.04747747255     1.63351328128
 C     0.25837439046     3.43500998996     0.41576694170
 C     1.62243517168     3.02491776173     0.15631609182
 C    -2.17710694065    -0.87022523174     2.65144526119
 C    -2.69102402561     0.45090825415     2.36534157420
 C    -0.90608746646    -1.06941982892     3.23326163622
 C    -1.82815733835     1.54175036507     2.62334521922
 C    -1.70867617339     2.61342684539     1.64778056498
 C    -3.49710906427     0.39093138751     1.15751248219
 C    -3.35278281989     1.44605169433     0.16154983187
 C    -2.44645050500     2.53895308272     0.43741655815
 C    -0.51034904495    -3.00065836080     1.78356860252
 C    -1.80378387742    -2.79266547278     1.18176002437
 C    -0.07764231001    -2.15024525070     2.79679338716
 C    -2.61036701824    -1.73842959717     1.60492217405
 C    -3.39099048044    -0.96079000730     0.66285185061
 C    -1.70318414414    -3.10208759709    -0.20216358373
 C    -2.40259021078    -2.31125764088    -1.11870607710
 C    -3.26278569615    -1.27085843360    -0.69956451917
 C     2.15294959708    -2.09651192103     1.80066175655
 C     1.70458005732    -2.98514933101     0.75681832869
 C     1.28821269248    -1.69191191672     2.80397912755
 C     0.38636006696    -3.44490888880     0.76143142754
 C    -0.34700549733    -3.49380667576    -0.47265994579
 C     2.33715370471    -2.59989009978    -0.46045036351
 C     1.61495575631    -2.64520369337    -1.66266843325
 C     0.25363120982    -3.11182063801    -1.66139675223
 C    -2.27026829811    -0.65406002194    -2.74079372507
 C    -1.79490798712    -1.94201440688    -2.36774050924
 C    -0.48302506493    -2.33468069079    -2.62308100256
 C    -1.39153633732     0.24121144269    -3.29736948165
 C    -2.20098838333     1.97460983361    -1.78850483608
 C    -3.13516807071     1.09357542072    -1.22096747719
 C    -3.41873204961    -0.25168937917    -1.81714490521
 C    -1.46392727445     1.73696326258    -3.05658348061
 C     0.48005390850     3.17512045045    -1.94034729572
 C    -0.45598536135     3.42000361618    -0.77510743468
 C    -1.74501850416     2.86715842523    -0.78700837083
 C    -0.00242576878     2.09097822943    -2.84998458077
 C     2.11450571961     0.83032483560    -2.69231119498
 C     2.54695252392     1.70349810576    -1.64823473157
 C     1.75162471807     2.74621521564    -1.21832681041
 C     0.79738352382     1.02812815239    -3.18902603353
 C     0.41905848254    -1.39867426876    -3.20260027136
 C     1.72371477502    -1.59707957140    -2.61714945074
 C     2.52393092331    -0.48371701039    -2.35110454664
 C    -0.03567050105    -0.12257839592    -3.49123811553
Gd    -1.27101176214     0.39556448442     0.39383735320
 C    -2.09422419344     2.46444194603    -4.24835278553
 F    -1.32591839312     2.35131763192    -5.33426407759
 F    -3.29287432962     1.95739652284    -4.54736846711
 F    -2.27039771555     3.76346177568    -3.99521252004
 C    -4.77921238034    -0.37421760896    -2.48225557648
 F    -5.74159303859     0.00355345742    -1.63543234842
 F    -5.01681506346    -1.64695681045    -2.82568024929
 F    -4.87149557922     0.37683987542    -3.57753408221
 C     0.75096856592     4.48528260113    -2.67788247777
 F     1.41653014792     5.33699696755    -1.88793417626
 F    -0.37501149921     5.09321395110    -3.06035243781
 F     1.49258615059     4.24858338283    -3.76327924672
73
#Set no. 39 (Final)
 C     2.18657992612     0.63698125889     2.64684421307
 C     3.08046096396     0.20385279274     1.60400114131
 C     1.31477966330    -0.28491656939     3.23636793669
 C     3.08664018349    -1.11853173856     1.18402455798
 C     3.18890576450    -1.42996864594    -0.21259327516
 C     3.19282438547     1.26213836292     0.63972971523
 C     3.29764136149     0.96181086137    -0.71103784987
 C     3.29992885985    -0.40704547966    -1.14665295246
 C    -0.48457186585     1.35484568664     3.15494810856
 C     0.41386036702     2.31421482226     2.56132194996
 C    -0.03349143112     0.08815738833     3.49751206957
 C     1.73754756007     1.95053878438     2.32241264693
 C     2.35261365057     2.34383809790     1.07413039078
 C    -0.32082890289     3.09855912459     1.61747001870
 C     0.28106100257     3.48995195211     0.40308523377
 C     1.65007414866     3.09023998341     0.14592466057
 C    -2.13831618226    -0.86552608228     2.60926585197
 C    -2.64340565037     0.46171065286     2.30185352644
 C    -0.88514372006    -1.04094371414     3.19766464771
 C    -1.77985810898     1.54117936362     2.57325181117
 C    -1.66200200681     2.60580634660     1.61228444058
 C    -3.49133867081     0.40542507624     1.15889240131
 C    -3.34314368916     1.43596975059     0.15520183708
 C    -2.40142160380     2.52798818147     0.42534186998
 C    -0.49343120965    -2.97370645188     1.77137938620
 C    -1.79062328533    -2.78394208002     1.18101847928
 C    -0.05214421032    -2.11698106174     2.77151401707
 C    -2.61873962603    -1.75931429322     1.62129799357
 C    -3.67867686829    -1.06680194070     0.74605191123
 C    -1.69520913692    -3.12399380670    -0.20938929340
 C    -2.35700899561    -2.25514592873    -1.07957830416
 C    -3.22392838111    -1.22869892752    -0.67279909215
 C     2.17629458085    -2.06315213466     1.78059990317
 C     1.72320546788    -2.95525901934     0.74700129637
 C     1.31060021779    -1.65198749138     2.77996248795
 C     0.40704820641    -3.41342779439     0.74753120581
 C    -0.33122559082    -3.47371970911    -0.48172737442
 C     2.35460670916    -2.57166826843    -0.47940894041
 C     1.63389827073    -2.63519533769    -1.66945959705
 C     0.28490071271    -3.10713373640    -1.67487299715
 C    -2.22559999114    -0.60809450752    -2.70997670475
 C    -1.74238783716    -1.89084433395    -2.33413171066
 C    -0.44707107767    -2.30104870627    -2.61516177023
 C    -1.36139526312     0.28354890816    -3.29889682047
 C    -2.19858995169     2.00813112410    -1.79018209709
 C    -3.16486562771     1.13155339192    -1.23770323639
 C    -3.40256891738    -0.23021136601    -1.80763418078
 C    -1.44579211081     1.77931363742    -3.05621107916
 C     0.45795122432     2.98790020523    -1.84067168665
 C    -0.43261233526     3.45648816732    -0.80694801290
 C    -1.73297995565     2.88427779027    -0.79398821711
 C     0.02353445872     2.13451144652    -2.83535173865
 C     2.10702593106     0.85177454752    -2.69510845201
 C     2.56801222617     1.73961895232    -1.67512192745
 C     1.75274847388     2.77880259426    -1.25056436453
 C     0.83737131810     1.04368302079    -3.23384150332
 C     0.44979010886    -1.36959066192    -3.21732222334
 C     1.74575290114    -1.57000840646    -2.63627037356
 C     2.55507046725    -0.47630173054    -2.37167731148
 C    -0.00617365013    -0.08834536151    -3.51790482656
Gd    -1.31063286043     0.28435332633     0.15652620289
 C    -2.05116382991     2.53513995010    -4.23114839479
 F    -1.32677012353     2.35079175151    -5.33927225211
 F    -3.29356509787     2.12055234709    -4.47517013098
 F    -2.10697130358     3.84913242602    -3.99027431186
 C    -4.73556373710    -0.35662996640    -2.54113014022
 F    -5.72691311298     0.15345923882    -1.80778266582
 F    -5.01640830820    -1.63675370655    -2.81357575785
 F    -4.71010424010     0.30815694751    -3.69730280029
 C    -5.04736962962    -1.63811216205     1.06944640285
 F    -5.33908545284    -1.41618794357     2.35831947299
 F    -5.03197878003    -2.96294004987     0.86249893516
 F    -6.02118676968    -1.10780872095     0.32822082098
73
#Set no. 38 (Final)
 C     2.12227248731     0.60795191614     2.63938339252
 C     3.03094917592     0.18602639009     1.60634268880
 C     1.25997797587    -0.30335502293     3.24364307101
 C     3.05807762603    -1.13104432156     1.21131450125
 C     3.40015907857    -1.55308187294    -0.21100594877
 C     3.17716056549     1.27097472610     0.65858249875
 C     3.24536691809     0.93659546865    -0.70004909340
 C     3.27658125451    -0.39507513135    -1.15208235694
 C    -0.54108544893     1.35272239269     3.17428006171
 C     0.36309659789     2.29515887042     2.56488909111
 C    -0.09178184904     0.07577342559     3.52176569017
 C     1.67497970287     1.92162522834     2.30822458558
 C     2.32497204881     2.32734272866     1.07600827943
 C    -0.37340048771     3.08600870340     1.61884010785
 C     0.25208261292     3.48307114217     0.41109736592
 C     1.61454150597     3.09828119685     0.15492544474
 C    -2.19790012837    -0.85290763519     2.65237996169
 C    -2.70056833327     0.47694865497     2.35018298358
 C    -0.93545839424    -1.04475752441     3.22803766556
 C    -1.84064617154     1.56392362827     2.61007310845
 C    -1.72462802467     2.64469099769     1.63630791056
 C    -3.50558725201     0.41414848414     1.15106585343
 C    -3.38354082719     1.46897532109     0.15517230456
 C    -2.46877413619     2.57084257228     0.43288732649
 C    -0.54084900708    -2.98612341856     1.79350067517
 C    -1.82428406805    -2.77794748466     1.19325183483
 C    -0.09938421775    -2.12785399802     2.78833700967
 C    -2.63740532811    -1.72579153036     1.61336576334
 C    -3.40168122562    -0.94359472253     0.66323855387
 C    -1.71558195485    -3.08261846509    -0.19937595775
 C    -2.40187939897    -2.28536395287    -1.11235941439
 C    -3.27527909556    -1.24893867506    -0.69530151500
 C     2.12250194200    -2.04458847605     1.77696086456
 C     1.67010567085    -2.93662019166     0.74201612710
 C     1.26405737009    -1.66726106601     2.80381811563
 C     0.36368868323    -3.42113381495     0.75478539975
 C    -0.36297543544    -3.48141703625    -0.46921966707
 C     2.31104582165    -2.58232656341    -0.47471167707
 C     1.60232183844    -2.62401964465    -1.65489979891
 C     0.24236582600    -3.07980576214    -1.65348207640
 C    -2.27746310387    -0.61872643301    -2.73690971110
 C    -1.78888641517    -1.90073831186    -2.35689148434
 C    -0.47952926700    -2.29532444357    -2.60942102878
 C    -1.39112147652     0.27754560158    -3.29344514736
 C    -2.21674854495     2.00227597105    -1.78498235129
 C    -3.16785624328     1.11949390768    -1.22233079098
 C    -3.43880560649    -0.22927506422    -1.81509170186
 C    -1.47267360147     1.77604691348    -3.05369404730
 C     0.42218184941     2.98504709508    -1.83790587923
 C    -0.46933503186     3.45146559461    -0.80017844937
 C    -1.77066622227     2.89375067757    -0.78736558006
 C    -0.00914438278     2.13360794326    -2.83318097999
 C     2.06722275647     0.85944508698    -2.68428561690
 C     2.51901374783     1.73584117250    -1.66381613607
 C     1.71260351225     2.77943251868    -1.23959979182
 C     0.80506842885     1.04358422153    -3.23085146827
 C     0.43271081362    -1.36942076754    -3.21082634589
 C     1.72383087846    -1.57206422482    -2.64746225005
 C     2.52018619849    -0.47164436308    -2.33747768274
 C    -0.03717320605    -0.08639433884    -3.50993461440
Gd    -1.28990172969     0.46041584945     0.31015328636
 C    -2.06412060354     2.53157237378    -4.23045341044
 F    -1.33261090333     2.34878322405    -5.33449679897
 F    -3.30796495807     2.11800280355    -4.47745677980
 F    -2.11259169331     3.84629053070    -3.99016437661
 C    -4.79730487208    -0.36690045219    -2.48401637947
 F    -5.78098666421     0.00163011273    -1.65108286267
 F    -5.01687424435    -1.64324992345    -2.82624714802
 F    -4.87462394780     0.38230640323    -3.58376420202
 C     4.77393098513    -2.18198449848    -0.30527258197
 F     4.94373856669    -3.13195686294     0.62597418670
 F     4.94407141117    -2.74893768813    -1.50315687152
 F     5.73012125101    -1.26163166950    -0.14876359439
73
#Set no. 30 (Final)
 C     2.12600517407     0.57362267185     2.62300499932
 C     3.04851832019     0.14521828624     1.62583095573
 C     1.25635784408    -0.32990318513     3.23856063199
 C     3.03165373111    -1.15718316205     1.18937411144
 C     3.17103419920    -1.49041688290    -0.21352435816
 C     3.40881300962     1.30930901141     0.71462301043
 C     3.28756475256     0.91448499327    -0.72301077314
 C     3.24359021501    -0.43001615002    -1.12784508240
 C    -0.54133014381     1.33274521628     3.17173317693
 C     0.36466443566     2.26843045522     2.56273980239
 C    -0.09455981586     0.05422641556     3.51746462006
 C     1.67843359580     1.89019833475     2.28922699063
 C     2.33080249728     2.31859011671     1.09113610492
 C    -0.36345168254     3.05711949724     1.61704703490
 C     0.26580406397     3.43914463582     0.41210140628
 C     1.62925047788     3.03851472952     0.15824095754
 C    -2.19993886153    -0.86529594974     2.64713592687
 C    -2.70912617603     0.46421481473     2.35482182062
 C    -0.93974518619    -1.06431933822     3.22873111581
 C    -1.84665536664     1.55623930828     2.61623867743
 C    -1.72607185782     2.63377574724     1.64105296770
 C    -3.50101087401     0.40438234145     1.14623611180
 C    -3.36737396331     1.45905401836     0.15043510197
 C    -2.45866176501     2.56135455540     0.42856052021
 C    -0.54359351243    -3.00287666745     1.78202313125
 C    -1.82507016791    -2.79106088517     1.17960097965
 C    -0.10697631539    -2.15259329444     2.79161879285
 C    -2.63152967111    -1.73427816667     1.59982374453
 C    -3.39429407731    -0.95041564564     0.65361738926
 C    -1.71449421321    -3.09783380330    -0.21303620816
 C    -2.40690616898    -2.30203135756    -1.12542761833
 C    -3.26198957771    -1.25767697801    -0.70524774174
 C     2.11297572796    -2.09120221156     1.78261654454
 C     1.66778537391    -2.97634735980     0.74848971907
 C     1.25255526184    -1.69305209785     2.79681455986
 C     0.35909041013    -3.44129666995     0.74754009972
 C    -0.37131336443    -3.51112533055    -0.48568393741
 C     2.31592540984    -2.59023683938    -0.48219347796
 C     1.59608846184    -2.67327003405    -1.68462432315
 C     0.24088216002    -3.12065307747    -1.67390475255
 C    -2.26498308662    -0.63266867344    -2.74322199295
 C    -1.79440265173    -1.92702081059    -2.37300909910
 C    -0.49290090989    -2.33112066981    -2.63476393552
 C    -1.39146353575     0.25967901314    -3.31097217960
 C    -2.20257640073     1.98666635210    -1.79111067853
 C    -3.14605683839     1.10630650098    -1.22681191014
 C    -3.41896854735    -0.23863589776    -1.82257561706
 C    -1.46037182540     1.75944192652    -3.06125661831
 C     0.45883901478     2.94606522697    -1.84412209762
 C    -0.43750890518     3.39870952789    -0.80217470550
 C    -1.75421701958     2.87549627066    -0.79259704716
 C     0.00769173907     2.10540417656    -2.85343019495
 C     2.07142454118     0.80438050070    -2.69477842296
 C     2.53786903499     1.67801900766    -1.64857824165
 C     1.74501989045     2.75506729649    -1.26024215779
 C     0.80960954426     1.00939712793    -3.24498743103
 C     0.40992149902    -1.40390013336    -3.23137811541
 C     1.70342541447    -1.60981400348    -2.64065763515
 C     2.50536277280    -0.51187614606    -2.36994145413
 C    -0.03624848103    -0.11913890253    -3.52996932899
Gd    -1.26326438246     0.46334046844     0.37599174251
 C    -2.05934521880     2.52582749467    -4.23103688738
 F    -1.33190471252     2.34845920409    -5.33789679955
 F    -3.30558072708     2.11620862821    -4.47730060531
 F    -2.11019994033     3.84015186595    -3.98636588942
 C    -4.77775825370    -0.36936767565    -2.48872951144
 F    -5.74040331168     0.00588989797    -1.64131855381
 F    -5.01424399891    -1.64364060320    -2.82792289472
 F    -4.86761741899     0.38075508861    -3.58699257236
 C     4.79488970083     1.83509111374     1.03097231048
 F     4.86846346055     2.27014502716     2.29527487238
 F     5.71696982921     0.87640586504     0.86492876445
 F     5.10496152621     2.85919994169     0.23166580690
73
#Set no. 30 (Final)
 C     2.13244168680     0.58973872960     2.64495724296
 C     3.03375876168     0.15791259749     1.61531082232
 C     1.26530005841    -0.31911118286     3.23943238705
 C     3.05047678777    -1.16634507726     1.20209806982
 C     3.15493385734    -1.46639436512    -0.18980180184
 C     3.15934556305     1.22620757362     0.66373065389
 C     3.30031305526     0.93126408888    -0.67688164089
 C     3.24941496492    -0.41889406779    -1.10721159453
 C    -0.53442403292     1.34445973405     3.17602697734
 C     0.35840396180     2.28321141187     2.58456121995
 C    -0.08806890489     0.05590176321     3.52291002212
 C     1.69844331629     1.92114717883     2.31289545639
 C     2.35035789892     2.32944865332     1.12671650811
 C    -0.38130684105     3.04875750428     1.63056281940
 C     0.23420073388     3.43864025742     0.41777801997
 C     1.61420515653     3.02844487273     0.14769710424
 C    -2.18953888879    -0.86703415266     2.64871359920
 C    -2.70581556496     0.45386430646     2.35907023621
 C    -0.92578990391    -1.05448848887     3.22803471144
 C    -1.85670624276     1.55798716589     2.62703924487
 C    -1.75126914706     2.63434064839     1.65953635307
 C    -3.49535083700     0.38904576782     1.14906234725
 C    -3.38484600729     1.44962426185     0.16089147096
 C    -2.49635654646     2.57232831750     0.44311617284
 C    -0.53314386655    -3.01079061213     1.79287399375
 C    -1.82069885092    -2.80348372610     1.18639099088
 C    -0.09249563827    -2.14854112535     2.78340207826
 C    -2.61555297460    -1.74134346249     1.60024998075
 C    -3.37926776585    -0.96091456975     0.65236745344
 C    -1.71125576258    -3.10527199295    -0.20431712675
 C    -2.41195901991    -2.31959891124    -1.12548276918
 C    -3.26651773011    -1.27580947662    -0.70316710856
 C     2.14082145531    -2.10893818606     1.79934556737
 C     1.68242303507    -2.99272788967     0.76362211234
 C     1.26640234434    -1.69009154271     2.79093880295
 C     0.36984678008    -3.44463377509     0.75896382299
 C    -0.36240831819    -3.50446409667    -0.47539741236
 C     2.30769084212    -2.59265487915    -0.46890698187
 C     1.60298451743    -2.66481859869    -1.66123953472
 C     0.24712921311    -3.12577384198    -1.66598188460
 C    -2.25149262193    -0.62933336577    -2.72279304902
 C    -1.78467939702    -1.92894157133    -2.35991116558
 C    -0.48043393463    -2.32885706136    -2.62004762933
 C    -1.37403490143     0.27054702914    -3.27294447603
 C    -2.22552932276     1.99786416722    -1.77495545735
 C    -3.15665451727     1.09848258497    -1.21397488078
 C    -3.41683527382    -0.24610169963    -1.81266766343
 C    -1.46129914698     1.77046855923    -3.03648625586
 C     0.43825452693     2.94258745939    -1.80341585801
 C    -0.47333635290     3.42085423062    -0.78050662747
 C    -1.79420848107     2.88943367348    -0.77353255233
 C     0.00719381830     2.13126374682    -2.81750092371
 C     2.09966620737     0.82821382915    -2.69395881881
 C     2.76051086124     1.84327838960    -1.77220375487
 C     1.73246825680     2.77102637955    -1.21022431190
 C     0.83600090860     1.01987985032    -3.21251766459
 C     0.42623773834    -1.39007020939    -3.19745839667
 C     1.71246425257    -1.59036486772    -2.61702210721
 C     2.51285329674    -0.48501519299    -2.34163191331
 C    -0.01550527435    -0.09908674967    -3.48746925827
Gd    -1.23882265061     0.55175589526     0.39151599978
 C    -2.05602723148     2.52748667428    -4.22198213884
 F    -1.32717560578     2.34633164135    -5.32862073098
 F    -3.29916146458     2.11419773395    -4.47223321725
 F    -2.10912473114     3.84172479295    -3.98498752330
 C    -4.77406909867    -0.37349146049    -2.48601149494
 F    -5.73760848694     0.00427109119    -1.64030836025
 F    -5.01419191961    -1.64575469451    -2.82816227683
 F    -4.86394861911     0.37911911571    -3.58319866071
 C     3.87859506224     2.62038286769    -2.45594846118
 F     4.76463043436     1.80956429356    -3.05292165684
 F     4.54527045725     3.36681275698    -1.56830971086
 F     3.37575526224     3.44385134735    -3.38203457423
73
#Set no. 39 (Final)
 C     2.13828634976     0.61818727295     2.66102199512
 C     3.04731894170     0.19711758440     1.62791750988
 C     1.27415219554    -0.29908996081     3.25036941767
 C     3.06141761543    -1.12399527270     1.20478859338
 C     3.18478401289    -1.42594275585    -0.19053568382
 C     3.16174645155     1.26148587054     0.66844545085
 C     3.28495855352     0.96833674918    -0.68264007984
 C     3.29639944899    -0.39723620698    -1.11987405446
 C    -0.53099198033     1.36423209638     3.19138503823
 C     0.36932450164     2.30972376278     2.59161599200
 C    -0.07699361508     0.07674890285     3.53798436506
 C     1.68203069583     1.93586646082     2.32888535586
 C     2.32311520896     2.34309205679     1.10165717181
 C    -0.36213790684     3.10158212372     1.63792128011
 C     0.26125075660     3.49489634692     0.42846486757
 C     1.62497940649     3.09212517290     0.16573839799
 C    -2.17568914044    -0.84299731779     2.64603743047
 C    -2.68531016556     0.48480031695     2.35357175964
 C    -0.91139465972    -1.03250910523     3.22425701880
 C    -1.82289025862     1.56976598181     2.62199418207
 C    -1.70657329769     2.65104158482     1.64693289749
 C    -3.49132048905     0.42489451472     1.15310898120
 C    -3.35839805764     1.48058846872     0.16307071552
 C    -2.44344389313     2.56951727451     0.44380852338
 C    -0.51295474744    -2.96589829529     1.77237383095
 C    -1.78960866544    -2.75163150092     1.16810695887
 C    -0.07307060231    -2.12252374029     2.78337590888
 C    -2.60721392820    -1.70750722605     1.59529148516
 C    -3.37947182875    -0.93246109586     0.65378304417
 C    -1.68162477018    -3.05866329885    -0.22313155330
 C    -2.39103502935    -2.28543200115    -1.13643119882
 C    -3.22826386069    -1.23346190109    -0.71680353316
 C     2.14976942510    -2.07373826585     1.79423423701
 C     1.71296421779    -2.96249308994     0.76200527666
 C     1.28532188503    -1.67220626893     2.80757921134
 C     0.39155706484    -3.41415514927     0.73775122325
 C    -0.33394428655    -3.49884149123    -0.48545474433
 C     2.34316790770    -2.55898209325    -0.46695153422
 C     1.64131803831    -2.61760789781    -1.65669551089
 C     0.26571027091    -3.06155791849    -1.66838608663
 C    -2.28863703936    -0.61555988933    -2.77262125605
 C    -1.91738487784    -2.08522921085    -2.56404376805
 C    -0.43570425743    -2.29695051208    -2.61610931577
 C    -1.37616455119     0.26379981354    -3.26325189415
 C    -2.19592749265     2.00881378747    -1.77482051952
 C    -3.13520894883     1.13084081492    -1.21632689806
 C    -3.42734942886    -0.20863345050    -1.82671372361
 C    -1.45056867003     1.76474066477    -3.03188589899
 C     0.45009630148     2.97217891996    -1.82826632043
 C    -0.44774284012     3.42860647669    -0.78058399935
 C    -1.75268754688     2.89954594287    -0.77587560799
 C     0.01590284776     2.12357547152    -2.81678452754
 C     2.10454150263     0.85750069199    -2.67884230102
 C     2.54987430599     1.74146027953    -1.65072106185
 C     1.74402759756     2.79084816349    -1.23130242203
 C     0.82758333993     1.02802629140    -3.23375061651
 C     0.43838546192    -1.36094395942    -3.17900578900
 C     1.74807462295    -1.55341074313    -2.60849825764
 C     2.55787415206    -0.46345967380    -2.35122397938
 C    -0.00451256393    -0.08459687405    -3.53775696319
Gd    -1.29567315975     0.39010762003     0.31685757742
 C    -2.05243061325     2.52342295223    -4.20737832029
 F    -1.32950839248     2.35798434204    -5.31995349352
 F    -3.29505486442     2.11684213615    -4.46737821522
 F    -2.10773119722     3.83429481204    -3.92651358167
 C    -4.85295859666    -0.20782603562    -2.38045744690
 F    -5.65629700145     0.39329909174    -1.48541553003
 F    -5.33609250599    -1.42964817931    -2.58108109368
 F    -4.93769541169     0.46849150184    -3.52422364193
 C    -2.52680842408    -3.07472898180    -3.55276737083
 F    -3.84632480315    -2.97505242450    -3.68976627425
 F    -2.26702050837    -4.32471460006    -3.14046912050
 F    -1.97273435688    -2.90489877246    -4.76135913047
73
#Set no. 59 (Final)
 C     2.13644939007     0.61210057895     2.66361223301
 C     3.05172245693     0.18225879640     1.63964513001
 C     1.26416792703    -0.30350420737     3.24693167975
 C     3.05931753536    -1.13981741188     1.21933008900
 C     3.17392820138    -1.44943624381    -0.17680398752
 C     3.17231428073     1.24268440450     0.67766410474
 C     3.29163015458     0.93496033964    -0.66872345200
 C     3.28772384300    -0.42263390086    -1.10044669218
 C    -0.54244610810     1.35222262217     3.16507443081
 C     0.35970993568     2.29621838900     2.57335602063
 C    -0.09220055155     0.07078184517     3.50894477761
 C     1.68316670071     1.92550770967     2.31707041282
 C     2.33337038398     2.32465282467     1.10101896587
 C    -0.37243194502     3.06831776250     1.61388482199
 C     0.25322844805     3.44685796091     0.39714941068
 C     1.63005217484     3.05442286846     0.14096093941
 C    -2.20372616207    -0.85383550009     2.63967321675
 C    -2.71543173598     0.46751272941     2.34884635487
 C    -0.93112128916    -1.04603163400     3.21024753390
 C    -1.85365634910     1.56538274794     2.60855670952
 C    -1.73145385173     2.63575504015     1.63335166054
 C    -3.50814692825     0.40473881013     1.13866615511
 C    -3.37676039833     1.45887464883     0.14433177887
 C    -2.47308293165     2.56534153507     0.42436093120
 C    -0.52581057182    -2.98904513051     1.77633936061
 C    -1.81729320462    -2.77970263174     1.17305290191
 C    -0.09817691247    -2.13064590112     2.78190220123
 C    -2.62744910375    -1.72738531581     1.59190254187
 C    -3.39402245979    -0.94934241681     0.64325760650
 C    -1.70066132428    -3.07581921503    -0.21413828615
 C    -2.39505999674    -2.29344093607    -1.13266531944
 C    -3.25989555433    -1.25691358439    -0.71445921921
 C     2.13898842184    -2.08050113053     1.80381323425
 C     1.69605290773    -2.96922799015     0.75908951584
 C     1.26739034797    -1.67159964937     2.79879834560
 C     0.37887052901    -3.43577724653     0.75789571935
 C    -0.34186589232    -3.47584782417    -0.47834833202
 C     2.33451573499    -2.58265044008    -0.45498106877
 C     1.62956107332    -2.62972546033    -1.66572322159
 C     0.26307118488    -3.08430051374    -1.66224175170
 C    -2.24359981784    -0.62210573318    -2.74352297101
 C    -1.77293817788    -1.90387334716    -2.37276685491
 C    -0.46110002633    -2.29255982473    -2.61508557760
 C    -1.34907963839     0.28115282164    -3.29844577868
 C    -2.18975233006     1.97708757039    -1.78137569309
 C    -3.14495359694     1.10277921399    -1.23182138968
 C    -3.41110896430    -0.23983706766    -1.83403007627
 C    -1.45327963189     1.77868440745    -3.06201970134
 C     0.44704463108     2.92138540248    -1.85016195802
 C    -0.45217449837     3.39313915407    -0.80288616970
 C    -1.76568511960     2.87515995715    -0.78946867495
 C     0.02294152482     2.15141913180    -2.88385177012
 C     2.13353777870     0.82602810266    -2.67186378457
 C     2.55082325905     1.69488318413    -1.65054798824
 C     1.75763703947     2.76291129975    -1.24076469254
 C     0.92772516397     1.10559780509    -3.52420845604
 C     0.44524881247    -1.36038542292    -3.19728348265
 C     1.75396244128    -1.59132929034    -2.63060656344
 C     2.54190967315    -0.47500520239    -2.34145304497
 C    -0.00802574438    -0.09327946755    -3.53047401657
Gd    -1.26970824363     0.46589565405     0.38017501352
 C    -2.18431303275     2.59932105382    -4.12917169356
 F    -1.65119009473     2.51367698765    -5.33837415516
 F    -3.45619962208     2.20092299370    -4.22878776539
 F    -2.18953559513     3.89368525685    -3.76630448591
 C    -4.77271135107    -0.39190604322    -2.49506089727
 F    -5.73114318012     0.00109054984    -1.64650965800
 F    -5.01045550162    -1.67063737073    -2.81531743432
 F    -4.87314781729     0.32038274463    -3.61036474230
 C     1.44481386690     1.44474301962    -4.92279881404
 F     0.48763884330     1.72155854832    -5.80414925403
 F     2.12798021692     0.39666641729    -5.40557709270
 F     2.26810816362     2.49993335893    -4.86454899783
73
#Set no. 39 (Final)
 C     2.13961004088     0.62981020372     2.66297992735
 C     3.05400913992     0.20179956633     1.63282322492
 C     1.27461416058    -0.28634555197     3.25548403392
 C     3.05555460086    -1.12387324555     1.21059987915
 C     3.17161833285    -1.44082901158    -0.17913849852
 C     3.15639149032     1.25153541488     0.66587653706
 C     3.26527397876     0.94927643004    -0.68817026191
 C     3.27070031277    -0.42184824621    -1.12547392018
 C    -0.53209978076     1.37055651249     3.19828224389
 C     0.36838919365     2.31823586173     2.59355952977
 C    -0.07926704363     0.08982340194     3.52125250040
 C     1.68738668710     1.94729194394     2.34029533258
 C     2.31096562324     2.33423598254     1.09570228921
 C    -0.36622884697     3.10097868876     1.64494512765
 C     0.24878567421     3.49224320711     0.43172431495
 C     1.61338534790     3.08523098548     0.16797282153
 C    -2.18368365212    -0.85037687422     2.65849352333
 C    -2.69435363110     0.47579561626     2.36589366141
 C    -0.92244952170    -1.03428598822     3.23508812409
 C    -1.82945390428     1.55997163071     2.61900900495
 C    -1.71152053036     2.63278646645     1.64986517908
 C    -3.51065069470     0.40472687626     1.16811842731
 C    -3.37311532115     1.45341118185     0.17380633784
 C    -2.44692164860     2.54261662879     0.45004382965
 C    -0.51951337811    -2.97851843353     1.80495737973
 C    -1.80245352643    -2.76667794071     1.19201583733
 C    -0.08301157540    -2.11893356640     2.80232553014
 C    -2.63252906781    -1.72781735840     1.62317349956
 C    -3.40991348951    -0.95660828786     0.67405440968
 C    -1.69173749478    -3.08045693120    -0.19036350074
 C    -2.37644245328    -2.28911425744    -1.12504385868
 C    -3.25823867262    -1.24852075933    -0.69037430851
 C     2.14883925857    -2.06837646365     1.81445393652
 C     1.70070092165    -2.96762175137     0.78705664450
 C     1.27835503759    -1.65722547602     2.81256366358
 C     0.38882835335    -3.42612410236     0.78226133582
 C    -0.34034568268    -3.48672214272    -0.45189238881
 C     2.32876372843    -2.57691608415    -0.44509287327
 C     1.61779571228    -2.64673449416    -1.63049340624
 C     0.26480940543    -3.10413790525    -1.63541081682
 C    -2.22909576925    -0.61439991350    -2.72232350409
 C    -1.79530284224    -1.94738609885    -2.37318953051
 C    -0.45609683261    -2.30138001219    -2.59615841005
 C    -1.40738758115     0.27298362372    -3.33853077280
 C    -2.20490263335     1.97964213452    -1.76065497670
 C    -3.16300086883     1.11228467376    -1.21061087965
 C    -3.41088103532    -0.23346931453    -1.81314983802
 C    -1.47031278312     1.76164622711    -3.03868587555
 C     0.43619503862     2.95051748107    -1.81655995286
 C    -0.46015646332     3.41895236881    -0.77830802877
 C    -1.75936669439     2.87170144572    -0.76930787595
 C     0.00106576806     2.07689137499    -2.80465772386
 C     2.07036067321     0.82630889873    -2.66823437204
 C     2.52754506176     1.71335214572    -1.64564893158
 C     1.71859666210     2.76485742948    -1.22941270973
 C     0.81865423640     1.02266948445    -3.23618520957
 C     0.43885487609    -1.41107889507    -3.19055179669
 C     1.70843254746    -1.57611608210    -2.59886378789
 C     2.55554423628    -0.49918091687    -2.36231752733
 C    -0.00543181968    -0.11842212085    -3.80727305698
Gd    -1.33071173755     0.31721928465     0.30664518309
 C    -2.10706248795     2.64211348604    -4.11600008755
 F    -1.41488360708     2.67177334058    -5.24915211383
 F    -3.34315161333     2.21131423975    -4.39050333096
 F    -2.19689398046     3.91047613750    -3.67789282196
 C    -4.76651995291    -0.37114551928    -2.49190982377
 F    -5.73086037589     0.00556476013    -1.64221384210
 F    -5.00943474345    -1.64369497691    -2.82752625180
 F    -4.86125232911     0.37954643134    -3.58884401254
 C     0.16223224847    -0.27433214793    -5.31289985919
 F    -0.23013295836     0.77455863672    -6.03231421968
 F     1.46239113243    -0.48028256782    -5.57996550418
 F    -0.54013303301    -1.33446353002    -5.73203033039
