# Supplementary material for: Determining addition pathways and stable isomers for CF3 functionalization of endohedral Gd@C60
Source: R Soc Open Sci. 2018 Sep 5;5(9):180588. doi: 10.1098/rsos.180588 (PMC6170591; doi:10.1098/rsos.180588)
Supplement: Ewels_Structures_ESM.tar.gz.png [file rsos180588supp1.gz › CF3_open_data/neutral/5_2/24/24.xyz]

81
#Set no. 30 (Final)
 C     2.10492996601     0.60399064685     2.62455654497
 C     2.99520581977     0.18635208305     1.58635675251
 C     1.24627004076    -0.32673112557     3.20370777488
 C     2.98207874409    -1.15217873195     1.17258413887
 C     3.09309565503    -1.46190214456    -0.22009229060
 C     3.13471092424     1.23669204284     0.64243455495
 C     3.21363483255     0.94636675496    -0.69847955621
 C     3.20695673137    -0.42505893605    -1.14393075680
 C    -0.54719101857     1.30666726880     3.13493618733
 C     0.34884150509     2.27205481401     2.56075244632
 C    -0.10045682896     0.03421834449     3.46821614006
 C     1.66513657732     1.92602233342     2.33581851135
 C     2.46791970091     2.50107162089     1.18450456142
 C    -0.42763872042     3.11393842704     1.65197172955
 C     0.19778664839     3.51489783713     0.43204941855
 C     1.52740695172     3.06578942694     0.16730212259
 C    -2.19323720688    -0.89857115463     2.63131656132
 C    -2.65225208367     0.39276432033     2.33882427439
 C    -0.93328637982    -1.11405081876     3.21745961568
 C    -1.84745127346     1.50877061001     2.57201799367
 C    -1.77194765076     2.62919533843     1.66060592076
 C    -3.66282280893     0.35006743122     1.20505756793
 C    -3.25782600011     1.34740594877     0.17402220670
 C    -2.51512255843     2.54313206089     0.43882141659
 C    -0.52980006732    -3.02800063839     1.76252471212
 C    -1.84568024172    -2.83478859324     1.18297951931
 C    -0.10757465984    -2.18650252147     2.80820392281
 C    -2.65379026272    -1.79020843125     1.59612673171
 C    -3.43135157662    -1.04955535144     0.66037649058
 C    -1.74651086956    -3.13463298607    -0.19854103518
 C    -2.45370432841    -2.36759385152    -1.11279495533
 C    -3.32305317914    -1.33203816630    -0.67257001458
 C     2.13055016631    -2.10217368227     1.79225997454
 C     1.81363492272    -3.22352437651     0.80929641125
 C     1.25303034217    -1.70188964902     2.77388789470
 C     0.33634452611    -3.48061435833     0.76243854361
 C    -0.37759116459    -3.50874589406    -0.46100984449
 C     2.30022442059    -2.60812116719    -0.49562860872
 C     1.56742166814    -2.65928948585    -1.65860846619
 C     0.20526593389    -3.15761125284    -1.67452907880
 C    -2.31127009593    -0.68380190683    -2.70268192834
 C    -1.84286266830    -1.97320803794    -2.34625359878
 C    -0.52561804104    -2.36536765588    -2.60717791409
 C    -1.46579052276     0.22844301693    -3.28956948518
 C    -2.28188948878     1.99831082693    -1.78965927894
 C    -3.11894681355     1.03712221037    -1.17878995059
 C    -3.44576407585    -0.28912535661    -1.76926369890
 C    -1.54956536437     1.73460281360    -3.06250071839
 C     0.32406494778     2.94322925767    -1.80903493731
 C    -0.56055983392     3.48469469756    -0.80851541286
 C    -1.91181297183     2.97174488309    -0.81020543945
 C    -0.08955587138     2.07776480869    -2.82502370700
 C     2.01201359382     0.83674945312    -2.67159269271
 C     2.47592935059     1.71954750962    -1.67040300605
 C     1.61342380068     2.71755479525    -1.19582469113
 C     0.73068642231     1.00897488322    -3.22006349350
 C     0.36127882648    -1.41055684318    -3.19680549707
 C     1.65727968381    -1.58682606708    -2.61148302021
 C     2.47281808632    -0.49219909312    -2.35914864490
 C    -0.10487415559    -0.13445213416    -3.49376457909
Gd    -0.52597558923     1.25465701714    -0.00309906232
 C    -2.09991356865     2.51663227113    -4.23956799700
 F    -1.33621092229     2.35404676505    -5.32652165306
 F    -3.34104726417     2.13726612416    -4.54670069681
 F    -2.11903872101     3.82434330230    -3.93459150437
 C    -4.80212442222    -0.37681435200    -2.45556567980
 F    -5.79604878438    -0.00515931227    -1.64792256120
 F    -5.02283980341    -1.64463606708    -2.82759445223
 F    -4.85774719433     0.39271866986    -3.54114065231
 C    -5.07579877072     0.56140926679     1.72503384104
 F    -5.17186803860     1.73800637144     2.35472408701
 F    -5.96664963164     0.55106472259     0.73573937731
 F    -5.40984651891    -0.39706553969     2.59330912050
 C     3.49617942124     3.52231545067     1.63870652194
 F     4.23447799064     3.05767645928     2.65417065716
 F     4.31536066955     3.84019107904     0.63105935546
 F     2.89536135558     4.64302599376     2.04580503813
 C     2.58150426531    -4.49042450668     1.16080162968
 F     3.90780185930    -4.30560163485     1.10017946185
 F     2.27693311694    -4.87785812873     2.40563346943
 F     2.27394179581    -5.48315923059     0.31946446756
