# Supplementary material for: Determining addition pathways and stable isomers for CF3 functionalization of endohedral Gd@C60
Source: R Soc Open Sci. 2018 Sep 5;5(9):180588. doi: 10.1098/rsos.180588 (PMC6170591; doi:10.1098/rsos.180588)
Supplement: Ewels_Structures_ESM.tar.gz.png [file rsos180588supp1.gz › CF3_open_data/neutral/5_1/18/18.xyz]

81
#Set no. 72 (Final)
 C     2.06276303439     0.60099977169     2.62462171025
 C     2.97246621306     0.18874257711     1.58892139578
 C     1.22920273232    -0.33181423541     3.25674325447
 C     2.99910635970    -1.13614599362     1.18047722011
 C     3.13242848524    -1.44900952969    -0.22040138816
 C     3.07548857915     1.24469877399     0.61776572555
 C     3.24105193315     0.94793656470    -0.74658492740
 C     3.23509500577    -0.41037145345    -1.16043450799
 C    -0.60497046813     1.32981651915     3.14633786459
 C     0.27705343819     2.29531213907     2.53838539202
 C    -0.13668913304     0.05724292145     3.47627822314
 C     1.59132448522     1.89669502613     2.29088391039
 C     2.22765168048     2.29510087047     1.04351762875
 C    -0.45630713843     3.15083152141     1.66308930880
 C     0.16769753415     3.52144763991     0.42304146992
 C     1.47351654784     3.03933570246     0.13818186205
 C    -2.20604391385    -0.87610125594     2.62455697766
 C    -2.68903707952     0.43108013044     2.34388684037
 C    -0.96354330402    -1.07308117364     3.21447543668
 C    -1.91533013074     1.54238819156     2.61011169671
 C    -1.95893176192     2.86833655702     1.82177083209
 C    -3.68458496247     0.36273260627     1.20172148891
 C    -3.22238562072     1.35386706362     0.18857561142
 C    -2.49532313071     2.54384003170     0.44855578083
 C    -0.54932085791    -3.00572026511     1.79602152952
 C    -1.84177034099    -2.82317881263     1.20055287625
 C    -0.11443380902    -2.15465661130     2.79713915888
 C    -2.66776110337    -1.77601441207     1.60242001608
 C    -3.44236667094    -1.04390202617     0.66661699708
 C    -1.72635184868    -3.13226989299    -0.18742088476
 C    -2.43725450456    -2.36458513344    -1.09974685599
 C    -3.31057407046    -1.33426687176    -0.66875881563
 C     2.12428331303    -2.09390523026     1.80099881954
 C     1.66877056274    -2.96407839695     0.76702480914
 C     1.24415599773    -1.68229012909     2.81578320704
 C     0.35780391018    -3.43740486962     0.75993107720
 C    -0.37058295488    -3.52261755764    -0.46192539471
 C     2.29218644011    -2.56822382987    -0.47636867800
 C     1.57484561862    -2.66757619885    -1.67147866728
 C     0.23202640211    -3.13949207538    -1.66380784398
 C    -2.29657766497    -0.68350134770    -2.70418423422
 C    -1.81729808970    -1.96807758872    -2.33903324662
 C    -0.51326653763    -2.35665265306    -2.61412808645
 C    -1.45357472171     0.22485445550    -3.29769766953
 C    -2.23098249605     1.97000449395    -1.76198790112
 C    -3.06820784734     1.02118111389    -1.16490256563
 C    -3.42533608770    -0.29152748873    -1.76449156864
 C    -1.53911503613     1.72701531016    -3.06009403546
 C     0.33486055997     2.95864836469    -1.87459438683
 C    -0.58615691202     3.70704181389    -0.89357850398
 C    -1.86510398936     2.92530217580    -0.78377557855
 C    -0.08410135183     2.08984690808    -2.85500988704
 C     2.00058201993     0.81569197790    -2.70401790345
 C     2.45082373483     1.70019234177    -1.67984233218
 C     1.60217013127     2.72570849104    -1.26357302780
 C     0.73704797341     1.00054140345    -3.25304074381
 C     0.36880111629    -1.41271522594    -3.21674999244
 C     1.66707376657    -1.59489060681    -2.62981863308
 C     2.47733613714    -0.50070189744    -2.38254287870
 C    -0.09951564050    -0.13742287244    -3.52230527155
Gd    -0.45532817110     1.18196129318     0.28083089028
 C    -2.10892240578     2.48592366443    -4.25080539546
 F    -1.34105370196     2.27210395618    -5.33077686720
 F    -3.35382032007     2.11541819140    -4.54602062009
 F    -2.11712622420     3.79774814216    -4.00831279390
 C    -4.78975774713    -0.37348387038    -2.44837218479
 F    -5.78326673063    -0.00388177964    -1.63919222812
 F    -5.01655181946    -1.64149961421    -2.82416210549
 F    -4.85485004702     0.39314739928    -3.53497496782
 C    -5.10139855839     0.56595365367     1.72449835188
 F    -5.18584336361     1.73596054735     2.35818351056
 F    -6.02576410968     0.54879658232     0.76926286353
 F    -5.40709656012    -0.40071054247     2.59896865068
 C    -0.72734538641     5.18941385945    -1.20338820016
 F    -1.26520703175     5.82172429316    -0.16013608372
 F    -1.48647003120     5.41853246062    -2.27142576129
 F     0.48138966200     5.72556130137    -1.41873642047
 C    -2.64761643212     4.01993101275     2.56286689836
 F    -2.66243717951     5.11046235310     1.79869595180
 F    -1.96549852074     4.30565449160     3.68251728551
 F    -3.90709339725     3.75429362047     2.90495880948
