# Supplementary material for: Determining addition pathways and stable isomers for CF3 functionalization of endohedral Gd@C60
Source: R Soc Open Sci. 2018 Sep 5;5(9):180588. doi: 10.1098/rsos.180588 (PMC6170591; doi:10.1098/rsos.180588)
Supplement: Ewels_Structures_ESM.tar.gz.png [file rsos180588supp1.gz › CF3_open_data/neutral/5_1/summary.txt]

-841.81095	11	7.008
-841.81088	10	7.008
-841.80748	2	7.008
-841.80596	26	7.008
-841.80567	3	7.008
-841.80412	4	7.008
-841.80388	27	7.008
-841.80350	16	7.008
-841.80343	12	7.008
-841.80157	14	7.008
-841.80154	31	7.008
-841.80035	29	7.008
-841.80022	22	7.008
-841.80018	1	7.008
-841.80011	7	7.008
-841.80008	28	7.008
-841.79995	15	7.008
-841.79978	5	7.008
-841.79951	20	7.008
-841.79946	6	7.008
-841.79907	33	7.008
-841.79893	41	7.008
-841.79779	9	7.008
-841.79775	21	7.008
-841.79762	37	7.008
-841.79752	8	7.008
-841.79587	42	7.008
-841.79581	30	7.008
-841.79530	24	7.008
-841.79503	23	7.008
-841.79495	36	7.008
-841.79491	38	7.008
-841.79328	17	7.008
-841.79316	13	7.008
-841.79150	35	7.008
-841.79141	40	7.008
-841.79094	32	7.008
-841.79025	34	7.008
-841.78917	43	7.008
-841.78912	39	7.008
-841.78848	25	7.008
-841.77822	18	7.056
-841.76181	19	7.084
