# Supplementary material for: Determining addition pathways and stable isomers for CF3 functionalization of endohedral Gd@C60
Source: R Soc Open Sci. 2018 Sep 5;5(9):180588. doi: 10.1098/rsos.180588 (PMC6170591; doi:10.1098/rsos.180588)
Supplement: Ewels_Structures_ESM.tar.gz.png [file rsos180588supp1.gz › CF3_open_data/CF3-pair/CF3.2.xyz]

8
#Set no. 10 (Final)
 C    -0.77624312167    -0.00257996029     0.00000000000
 C     0.77624312167    -0.00257996029     0.00000000000
 F    -1.23111629190     1.25251318449     0.00000000000
 F     1.23111629190     1.25251318449     0.00000000000
 F    -1.23456134045    -0.63221124973     1.08401743719
 F     1.23456134045    -0.63221124973     1.08401743719
 F    -1.23456134045    -0.63221124973    -1.08401743719
 F     1.23456134045    -0.63221124973    -1.08401743719
