# Supplementary material for: Determining addition pathways and stable isomers for CF3 functionalization of endohedral Gd@C60
Source: R Soc Open Sci. 2018 Sep 5;5(9):180588. doi: 10.1098/rsos.180588 (PMC6170591; doi:10.1098/rsos.180588)
Supplement: Ewels_Structures_ESM.tar.gz.png [file rsos180588supp1.gz › CF3_open_data/minus1/0/0.xyz]

61
#Set no. 23 (Final)
 C     2.17926789707     0.58149679539     2.67795863739
 C     3.06840052214     0.16085529844     1.64044447694
 C     1.29429173607    -0.32178678022     3.26499379782
 C     3.05248950857    -1.16944064961     1.20685636376
 C     3.15019287617    -1.47029457630    -0.19455559383
 C     3.18232050863     1.22703070366     0.68435764855
 C     3.27654023479     0.93435047705    -0.68177052630
 C     3.25996671343    -0.43187529363    -1.12685683592
 C    -0.48848779834     1.36739805419     3.24484535751
 C     0.42833191660     2.30006599818     2.63409265391
 C    -0.04627870531     0.06914340797     3.55248944929
 C     1.72802077191     1.91294022364     2.35660809053
 C     2.36347425625     2.31233221864     1.12395356037
 C    -0.30421448898     3.10212866073     1.68381752397
 C     0.31727584268     3.48559020560     0.48233391541
 C     1.65747328399     3.08694387513     0.20461971797
 C    -2.12978936728    -0.84048497672     2.64707863069
 C    -2.59206623836     0.48469346255     2.34535917809
 C    -0.88691708075    -1.05185462044     3.25000900072
 C    -1.76322521419     1.58396874929     2.65824095305
 C    -1.64978984629     2.65184808394     1.69795470942
 C    -3.41834271558     0.42191119727     1.16671800874
 C    -3.31312927443     1.49637426060     0.20382983813
 C    -2.37470587436     2.55295088147     0.48761612728
 C    -0.54050645742    -3.01079193416     1.81651274234
 C    -1.81450666047    -2.81206607018     1.22378650741
 C    -0.07315090212    -2.15282931928     2.82685679720
 C    -2.61712519682    -1.72287516996     1.62510593456
 C    -3.43236787378    -0.95973896972     0.71564737605
 C    -1.71782846263    -3.11334666986    -0.18124897314
 C    -2.43042009690    -2.30494035717    -1.09556195099
 C    -3.34049773522    -1.26264312786    -0.69522004492
 C     2.14617508806    -2.10042771822     1.80317043644
 C     1.66933666823    -2.97760887738     0.76228098019
 C     1.27757208562    -1.69696037856     2.81568875241
 C     0.36009386732    -3.42566457535     0.76764196178
 C    -0.38302492344    -3.49929016947    -0.46788012661
 C     2.30470363243    -2.58852690156    -0.47319751569
 C     1.58882593714    -2.65798928765    -1.66735577453
 C     0.23862830020    -3.11581013155    -1.66883194814
 C    -2.25138564086    -0.58383509054    -2.64555787326
 C    -1.78677232783    -1.90148133308    -2.31316511674
 C    -0.48066721106    -2.30569842117    -2.60719045466
 C    -1.35311554627     0.31526066724    -3.26385400278
 C    -2.22038978186     2.06900865876    -1.78000787467
 C    -3.22174957911     1.19451029555    -1.21921361496
 C    -3.23569848985    -0.18449854190    -1.66831803496
 C    -1.33683284074     1.68605846533    -2.81591738284
 C     0.47604635424     2.99942220665    -1.79794020891
 C    -0.41263055640     3.39875437985    -0.74764152331
 C    -1.72982360717     2.92782353800    -0.73846922425
 C     0.00700953027     2.13978715780    -2.80778189705
 C     2.07572343791     0.83806495238    -2.66343614869
 C     2.55388954793     1.72286269898    -1.62893718221
 C     1.75532833861     2.78517744105    -1.20735192600
 C     0.83498511743     1.04084536354    -3.24236076412
 C     0.42410972241    -1.38426509136    -3.22799496216
 C     1.70324371656    -1.58535473426    -2.63203446160
 C     2.52776628320    -0.49602806812    -2.35239818407
 C    -0.01927536167    -0.08517954620    -3.53530836223
Gd    -1.42229748189     0.07138533995    -0.14302208373
