# Supplementary material for: Determining addition pathways and stable isomers for CF3 functionalization of endohedral Gd@C60
Source: R Soc Open Sci. 2018 Sep 5;5(9):180588. doi: 10.1098/rsos.180588 (PMC6170591; doi:10.1098/rsos.180588)
Supplement: Ewels_Structures_ESM.tar.gz.png [file rsos180588supp1.gz › CF3_open_data/minus1/1/1.xyz]

65
#Set no. 24 (Final)
 C     2.18780267682     0.58229226627     2.67978831563
 C     3.07961674643     0.15551790247     1.64709281141
 C     1.30286600257    -0.32676925576     3.26407373765
 C     3.07114225104    -1.17017271175     1.21175642610
 C     3.16655860258    -1.47543232196    -0.18355314398
 C     3.18368926183     1.22123741491     0.68384523804
 C     3.28487062998     0.92576295391    -0.67154884777
 C     3.27293045412    -0.43981875859    -1.11798563675
 C    -0.48407733311     1.35211377808     3.23286671377
 C     0.42907608936     2.28863252441     2.62444462762
 C    -0.04363709867     0.05470035622     3.54436915479
 C     1.74043890752     1.91217316223     2.35818880627
 C     2.36450596078     2.31009831866     1.12698501659
 C    -0.30441092947     3.08275037712     1.67477200752
 C     0.30358807317     3.46844757297     0.46473700899
 C     1.65733059462     3.07629015510     0.19718834610
 C    -2.14049618605    -0.85961281570     2.65673226958
 C    -2.59674766405     0.46561974021     2.34528524061
 C    -0.88865788129    -1.06513066780     3.25756639939
 C    -1.76397041246     1.56164515037     2.64925190444
 C    -1.65043975618     2.62669975298     1.68466279455
 C    -3.41905274222     0.41429410759     1.16298899674
 C    -3.33259811904     1.49443079729     0.19730853387
 C    -2.37882859784     2.54249469558     0.47746015798
 C    -0.52626151763    -3.01723877075     1.81585899061
 C    -1.82088992461    -2.81904534586     1.21906242887
 C    -0.07431293610    -2.15445424422     2.81491001164
 C    -2.61508101738    -1.74079764679     1.63647087508
 C    -3.40574698952    -0.95775531249     0.70521638137
 C    -1.73258346933    -3.12683657930    -0.16934688484
 C    -2.43532792927    -2.31021123402    -1.09008381198
 C    -3.32305176473    -1.25528815367    -0.68307282033
 C     2.15518203750    -2.10598632412     1.80542168863
 C     1.68796302429    -2.99243502896     0.76894997388
 C     1.28925257004    -1.69389543416     2.80519475571
 C     0.36927950556    -3.44222656437     0.78020283410
 C    -0.37862948670    -3.49265467517    -0.45111087553
 C     2.31670510411    -2.59911905807    -0.45586359498
 C     1.59417048797    -2.65549999681    -1.65153217176
 C     0.23679532774    -3.10400453670    -1.64120697003
 C    -2.25904724576    -0.56879568865    -2.63112898086
 C    -1.79079531038    -1.89211834148    -2.29282528124
 C    -0.48938897010    -2.29219336543    -2.58672325665
 C    -1.37183515790     0.31176482916    -3.26670832945
 C    -2.22989656841     2.06126471786    -1.77348340592
 C    -3.23655917010     1.19766066982    -1.22376690348
 C    -3.25746802227    -0.17981154267    -1.66769301438
 C    -1.45260739738     1.81108121092    -3.03192910542
 C     0.46386982029     2.98416852082    -1.79807851930
 C    -0.42521109073     3.43591667601    -0.75564394870
 C    -1.72965447365     2.90708114412    -0.74822408856
 C     0.02525263840     2.15482081478    -2.81617907721
 C     2.08650918543     0.83708259846    -2.65471653080
 C     2.55413473149     1.71337641883    -1.62802892177
 C     1.75254788695     2.76625535954    -1.19983786882
 C     0.82289925852     1.05215196686    -3.21187606627
 C     0.41364626375    -1.37520398172    -3.19358340718
 C     1.70277110227    -1.58467677437    -2.60854761988
 C     2.52988465798    -0.49577067158    -2.33970080208
 C    -0.03729522171    -0.07372647897    -3.48703571275
Gd    -1.39995441277     0.20076790826    -0.17820580885
 C    -2.04729357443     2.54139968961    -4.21731672158
 F    -1.33554127977     2.35340279695    -5.33868060999
 F    -3.29856479031     2.11896316965    -4.46580782978
 F    -2.10913681175     3.86492446667    -3.99814913355
