# Supplementary material for: Determining addition pathways and stable isomers for CF3 functionalization of endohedral Gd@C60
Source: R Soc Open Sci. 2018 Sep 5;5(9):180588. doi: 10.1098/rsos.180588 (PMC6170591; doi:10.1098/rsos.180588)
Supplement: Ewels_Structures_ESM.tar.gz.png [file rsos180588supp1.gz › CF3_open_data/STABLE_ISOMERS/3/GdC60.CF3.3.xyz]

73
#Set no. 3 (Final)
 C    12.20484040278    10.60825764500    12.65212596652
 C    13.10705573411    10.18078344584    11.61693088272
 C    11.32207669091     9.69552088484    13.21998305632
 C    13.09368361225     8.85804702156    11.18984664750
 C    13.19746913406     8.55068527144     9.79225732812
 C    13.20890956782    11.24066142313    10.65484733633
 C    13.30991384450    10.94682146207     9.30011927656
 C    13.29593881121     9.58009859848     8.86342106243
 C     9.54111838106    11.35652128944    13.22144117301
 C    10.43074736905    12.27379659299    12.59684270670
 C     9.96834895146    10.08017489304    13.50357474773
 C    11.75403098229    11.92498307474    12.33876923957
 C    12.37190524118    12.32176330903    11.09810817254
 C     9.68662370964    13.05349508917    11.64264699092
 C    10.29367439156    13.45281664831    10.44391581265
 C    11.66023404503    13.06404327972    10.17227775010
 C     7.90275651685     9.15921995946    12.59277837169
 C     7.41773978557    10.45678396806    12.30457388401
 C     9.12071833661     8.93134540283    13.23490840194
 C     8.10158208827    11.68330696098    12.82315454836
 C     8.33936817911    12.62967640692    11.66321323483
 C     6.59740668290    10.39471517528    11.14005933904
 C     6.67996282487    11.46307836185    10.18408988526
 C     7.62833916050    12.51991533000    10.47662364473
 C     9.49026163946     7.02312627842    11.76192307172
 C     8.20568672454     7.18664774284    11.19622526709
 C     9.94015782575     7.87647987431    12.77926680881
 C     7.41033836309     8.25652037512    11.58320002455
 C     6.56564722351     9.01777789494    10.68389688242
 C     8.17968589834     6.64806309006     9.77857359066
 C     7.59776862613     7.69782523891     8.88280455608
 C     6.68940640151     8.72069893291     9.28448950829
 C    12.18238033077     7.91737082499    11.78226902935
 C    11.72523956648     7.02732439262    10.74427788897
 C    11.31236108229     8.33463061036    12.77346582800
 C    10.39940150163     6.60079305163    10.72903808215
 C     9.67762670526     6.49721894968     9.50740589587
 C    12.34788259432     7.42192786894     9.52308662270
 C    11.62784691395     7.36629673700     8.33463820093
 C    10.27012317584     6.89972694237     8.33322879564
 C     7.77499169573     9.42036696277     7.34466146245
 C     8.24988255833     8.10557450809     7.69503659186
 C     9.53768734099     7.68789578960     7.35707638151
 C     8.64864546938    10.30617945629     6.72770015941
 C     7.78373834820    12.04237165363     8.21685127529
 C     6.80482160859    11.16527621445     8.76971914429
 C     6.77306759184     9.80185541515     8.32042392306
 C     8.55931897643    11.80278806891     6.95855087345
 C    10.47045675933    12.97362763193     8.18158190359
 C     9.56913525394    13.41120130483     9.23328537595
 C     8.27767007087    12.88257825173     9.24259858607
 C    10.03400187429    12.14341424116     7.17606806403
 C    12.10960326524    10.85042973475     7.31426329946
 C    12.57293886452    11.72530056316     8.34131465618
 C    11.76159763602    12.76823025128     8.77458910674
 C    10.84439275490    11.04840417472     6.76694975768
 C    10.42729400505     8.62608239582     6.79102610159
 C    11.73253562977     8.43157375270     7.38303010104
 C    12.55297737501     9.51664023927     7.63473500401
 C     9.98848250682     9.92388516628     6.49286284909
Gd     8.60464099164    10.03426181187     9.87899328491
 C     7.97377869250    12.54654378169     5.77065348421
 F     8.69725417348    12.34458466698     4.66266193631
 F     6.72219567111    12.13635515133     5.52908070072
 F     7.94059306195    13.86395852623     6.00458409774
 C     7.44191969391     5.32406950098     9.67196523997
 F     7.94373164794     4.41783715542    10.51996781906
 F     7.53311661280     4.82752180122     8.43252857187
 F     6.14353934256     5.48046754048     9.95810765404
 C     7.33476151266    12.34325820102    13.95429450115
 F     7.94284222195    13.46494065377    14.35889457434
 F     7.23587163464    11.52244769342    15.00534970878
 F     6.09570753872    12.66362628039    13.56280109804
