# Supplementary material for: Determining addition pathways and stable isomers for CF3 functionalization of endohedral Gd@C60
Source: R Soc Open Sci. 2018 Sep 5;5(9):180588. doi: 10.1098/rsos.180588 (PMC6170591; doi:10.1098/rsos.180588)
Supplement: Ewels_Structures_ESM.tar.gz.png [file rsos180588supp1.gz › CF3_open_data/STABLE_ISOMERS/5_2/5_2.xyz]

81
#Set no. 3 (Final)
 C    12.12453187768    10.63585220253    12.59942398866
 C    12.99573102224    10.20731973624    11.56333771730
 C    11.35416816696     9.67723965343    13.44778508185
 C    13.07320203289     8.87979953021    11.15449011460
 C    13.15141166984     8.58312857532     9.76522091194
 C    13.09852074877    11.26322782501    10.58564539589
 C    13.22114784122    10.96793640346     9.23731810358
 C    13.24356968526     9.60417197392     8.80950033598
 C     9.43444659393    11.35195954041    13.12348326354
 C    10.31711874575    12.33074907925    12.55011766115
 C     9.88516072224    10.07897879455    13.45217877271
 C    11.62764765511    11.89861007691    12.25435023297
 C    12.24615550819    12.31744134985    11.01959954208
 C     9.55732194374    13.14162242097    11.62480702301
 C    10.16716030764    13.48427449964    10.39309033373
 C    11.48794445804    13.03613142989    10.10918329936
 C     7.82928617991     9.13833311526    12.56599823309
 C     7.33224780674    10.42861570762    12.29323959034
 C     9.08466370434     8.95686064736    13.14880418551
 C     8.11268535600    11.56561999189    12.56167974609
 C     8.16640800009    12.71317314764    11.68043517902
 C     6.30744306081    10.35811668739    11.17125081038
 C     6.74211709438    11.36058360442    10.15120860471
 C     7.47246027305    12.57023659968    10.41330765155
 C     9.47993195007     6.98900476541    11.75279563801
 C     8.17762852022     7.17262585783    11.15669263556
 C     9.92693926288     7.87190632949    12.72556916455
 C     7.36039355492     8.22138332552    11.55528101337
 C     6.56759324585     8.95055447786    10.62390280032
 C     8.28308458168     6.85917012109     9.77241699093
 C     7.57096331377     7.62427619844     8.85595133202
 C     6.69615581432     8.65596002567     9.28970460051
 C    12.13891842507     7.94065783648    11.75442957050
 C    11.68823516880     7.05202327266    10.72290476411
 C    11.27834242833     8.31630046858    12.75978681477
 C    10.37944150546     6.57218123906    10.72740619863
 C     9.64733739965     6.48818433646     9.49812906510
 C    12.30640786466     7.44607877568     9.49626785071
 C    11.60310818712     7.35334094026     8.29950566044
 C    10.24642205554     6.88031606952     8.31065772965
 C     7.71311187643     9.30953636137     7.26210227718
 C     8.19282893857     8.02426748610     7.62339789629
 C     9.50281443158     7.64509773725     7.34838793789
 C     8.56710013613    10.22051180813     6.69007104178
 C     7.77916315966    11.94790376296     8.21339002792
 C     6.92556310566    11.01490480662     8.79909647647
 C     6.58481779555     9.70047071617     8.19798388043
 C     8.47593440906    11.71994930659     6.92169405350
 C    10.34436701556    12.97765942598     8.09107507343
 C     9.41200183677    13.69191255763     9.08485904346
 C     8.13727721555    12.90872103497     9.18502545729
 C     9.92928487411    12.09881876409     7.12250056270
 C    12.01930025658    10.83370231236     7.26432216875
 C    12.45992266207    11.72911908571     8.28298185192
 C    11.61207614782    12.75031757505     8.70246151627
 C    10.75432932151    11.01040116300     6.72321076557
 C    10.39067835828     8.58969158338     6.75500303316
 C    11.69526471159     8.40923643102     7.33295218235
 C    12.49523723932     9.51402049628     7.59070247226
 C     9.92200807245     9.86563058903     6.46188746660
Gd     9.29907672467    11.06868325335    10.46205694476
 C     7.89594406654    12.48000682074     5.74029445230
 F     8.65885860548    12.27254177260     4.65706165682
 F     6.64874171289    12.11129810879     5.45215278494
 F     7.88409980862    13.78942161498     5.99186404269
 C     5.22099961123     9.62171313386     7.53151086275
 F     4.25465266181     9.99966639937     8.36557634776
 F     4.97928048551     8.35401666771     7.16803274267
 F     5.14209625905    10.38867696891     6.44671774222
 C     4.90055769158    10.56107938088    11.71896409799
 F     4.82832063063    11.73657598464    12.35460449250
 F     3.96578389602    10.55025728836    10.77398924852
 F     4.59659392653     9.59998298459    12.59862565604
 C     9.25322859742    15.17694336927     8.79740452556
 F     8.67579587130    15.79487793278     9.83767121078
 F     8.50905024595    15.41511654481     7.72250931108
 F    10.46009026524    15.72888178336     8.59631889056
 C    11.93363222022     9.56513209970    14.84440533021
 F    11.16713040670     8.81677599774    15.64585488261
 F    13.14261643043     8.99629429523    14.79176929049
 F    12.04467007390    10.77449481547    15.40805020843
