# Supplementary material for: Determining addition pathways and stable isomers for CF3 functionalization of endohedral Gd@C60
Source: R Soc Open Sci. 2018 Sep 5;5(9):180588. doi: 10.1098/rsos.180588 (PMC6170591; doi:10.1098/rsos.180588)
Supplement: Ewels_Structures_ESM.tar.gz.png [file rsos180588supp1.gz › CF3_open_data/STABLE_ISOMERS/GGA/3/3.xyz]

73
#Set no. 45 (Final)
 C    12.26508045698    10.62307002747    12.66612883883
 C    13.17151317153    10.18427193073    11.62101206127
 C    11.37591598625     9.70719201743    13.24768222542
 C    13.15372226362     8.84812355359    11.19815225128
 C    13.25272817856     8.52981770641     9.78889382496
 C    13.27290245380    11.24827792514    10.64361378522
 C    13.36918483964    10.94406409775     9.27883409344
 C    13.35037766637     9.56220232960     8.84602935144
 C     9.58383398328    11.38618676310    13.24767715882
 C    10.47980473907    12.30683593290    12.60745607409
 C    10.01165442718    10.09949318944    13.53667773344
 C    11.81262084782    11.95147444102    12.34465626079
 C    12.43266847204    12.34432736333    11.08794129397
 C     9.72738600376    13.09215859379    11.64371204951
 C    10.33582137322    13.48697285179    10.43004155029
 C    11.71325903565    13.08925232175    10.15307903029
 C     7.92156357130     9.16527008109    12.63414336637
 C     7.43709607453    10.47207722891    12.33172469155
 C     9.15201168340     8.93817119447    13.27958946180
 C     8.12712503547    11.71522419021    12.84532913204
 C     8.36670704365    12.66872922420    11.67047614229
 C     6.60553644850    10.40719864147    11.16244824076
 C     6.68438880834    11.48372124218    10.19505601073
 C     7.64380997645    12.55337226835    10.47925380804
 C     9.51586481072     7.00513092637    11.80145971677
 C     8.21578584351     7.16771235174    11.23727346012
 C     9.97595120760     7.87101097581    12.82076116712
 C     7.41673524758     8.24910782971    11.62387759872
 C     6.56271423951     9.01475993348    10.71193485474
 C     8.18159412632     6.62133760217     9.80529546331
 C     7.59735285878     7.67782213559     8.89448586619
 C     6.68527533035     8.71157956168     9.29885689076
 C    12.23490760866     7.90357909960    11.80536507842
 C    11.76714103936     7.00095596613    10.76420602737
 C    11.36202711663     8.33118084041    12.80575937630
 C    10.42878543314     6.57477535335    10.75643109538
 C     9.69721264909     6.46479003163     9.52657314959
 C    12.39106105908     7.39141082070     9.52704776470
 C    11.66089152675     7.33025040541     8.33130236333
 C    10.28972539318     6.86273945748     8.33801663657
 C     7.77195783671     9.40185482147     7.32986601167
 C     8.25067313439     8.07699231300     7.69008664187
 C     9.54811274246     7.65129157960     7.34755173628
 C     8.65237212839    10.28917144556     6.69961568868
 C     7.79222857949    12.05390193628     8.20565032383
 C     6.80773468826    11.17359652635     8.77002764687
 C     6.76575113548     9.79646871138     8.31857491948
 C     8.56268270798    11.80234239454     6.92984605802
 C    10.50334936512    12.98761350269     8.14966338794
 C     9.59909293370    13.44157113638     9.21177677420
 C     8.29525035078    12.91038289198     9.22983391185
 C    10.05818770746    12.14630884728     7.14148960992
 C    12.14901196312    10.83788019807     7.28003861234
 C    12.62241555099    11.72543711961     8.30988422754
 C    11.80856906411    12.78163391879     8.74415172231
 C    10.87088724716    11.03647241254     6.73273368325
 C    10.44594315843     8.59373818597     6.76958901975
 C    11.76544220497     8.39886940765     7.36395504885
 C    12.59585459170     9.49257823546     7.60879400530
 C    10.00414574494     9.90171082224     6.46261241950
Gd     8.63651553053    10.02625424496     9.88740470549
 C     7.95537117261    12.56593741142     5.74470875470
 F     8.67016280920    12.37223963117     4.61115720961
 F     6.68027380494    12.17156144287     5.49279989960
 F     7.93588637872    13.89665536040     6.01370758882
 C     7.43138642438     5.28849937043     9.68054650734
 F     7.94041914103     4.35362464687    10.51793808759
 F     7.53405711026     4.82260319592     8.40697840539
 F     6.11200338099     5.42467337872     9.98199319320
 C     7.33229004370    12.36847615113    13.98016339398
 F     7.93684204028    13.49738071600    14.42533015803
 F     7.20774912640    11.51206601811    15.02458451490
 F     6.08340488403    12.70210318360    13.56256786107
