# Supplementary material for: Determining addition pathways and stable isomers for CF3 functionalization of endohedral Gd@C60
Source: R Soc Open Sci. 2018 Sep 5;5(9):180588. doi: 10.1098/rsos.180588 (PMC6170591; doi:10.1098/rsos.180588)
Supplement: Ewels_Structures_ESM.tar.gz.png [file rsos180588supp1.gz › CF3_open_data/STABLE_ISOMERS/GGA/5_2/5_2.xyz]

81
#Set no. 44 (Final)
 C    12.19586765341    10.61974773478    12.61631014838
 C    13.06096320354    10.18125822876    11.56463839989
 C    11.41215490473     9.65248477509    13.47318752848
 C    13.13339825488     8.84037626548    11.15200875842
 C    13.20388226254     8.54082722321     9.74988097732
 C    13.16504860773    11.24681611029    10.57587149416
 C    13.28080462178    10.94669235381     9.21659483963
 C    13.29781424876     9.56962826383     8.78524498126
 C     9.47555884252    11.33949297893    13.14442086794
 C    10.36981915432    12.32362764524    12.56462076119
 C     9.92422556907    10.05723541632    13.47924541710
 C    11.69266926666    11.89173001932    12.26520897359
 C    12.31211415644    12.31619208181    11.01664243676
 C     9.60210879397    13.13458770069    11.62704046561
 C    10.21337698663    13.49096407787    10.38787416482
 C    11.54587553616    13.04091146313    10.09851164272
 C     7.84275677744     9.11244777513    12.59372087159
 C     7.34231480421    10.41630375257    12.31954986187
 C     9.11218066258     8.92730897536    13.17610559837
 C     8.13993036933    11.55735604930    12.58083146989
 C     8.19532071796    12.71442524663    11.69121267274
 C     6.29852783171    10.35140576593    11.18603000610
 C     6.73882961140    11.36379119534    10.15156647629
 C     7.48573740295    12.57827613765    10.41587464502
 C     9.50235701911     6.94177191731    11.76710490044
 C     8.18625336719     7.13204694949    11.16910938181
 C     9.96013132190     7.83158854348    12.74569646481
 C     7.36446511248     8.18974457382    11.57395243099
 C     6.56176613218     8.92609710516    10.63501438529
 C     8.28734354096     6.81794744469     9.77133391951
 C     7.56835187645     7.59157181576     8.84948871255
 C     6.68618019258     8.63242658204     9.28946676713
 C    12.18768950324     7.89526220384    11.75941100133
 C    11.72721925765     6.99817147769    10.71991937086
 C    11.32685314789     8.27392799038    12.77885706847
 C    10.40531872655     6.51945277131    10.72883635292
 C     9.66190878336     6.43777000417     9.49057182778
 C    12.34736460727     7.39486653723     9.48049238415
 C    11.63352304098     7.30415162563     8.27584060721
 C    10.26255550169     6.83202052948     8.29136264719
 C     7.70774163397     9.29107803192     7.23577412057
 C     8.19224087111     7.99464010761     7.60355172730
 C     9.51127696247     7.60678323461     7.32297232161
 C     8.57234877523    10.20518138645     6.65596819070
 C     7.78080941027    11.95414508593     8.19149788304
 C     6.91546341641    11.01834391492     8.78501640044
 C     6.56090073712     9.68940685598     8.18299318350
 C     8.48632776755    11.72537794898     6.88175743859
 C    10.38423379411    12.98858560732     8.06171652722
 C     9.44136188158    13.71142825383     9.07017959060
 C     8.15405783468    12.91692562500     9.17441260120
 C     9.95871453792    12.10000830600     7.09015059672
 C    12.06020222202    10.81379561638     7.23073179632
 C    12.51196555480    11.71753027153     8.25506449241
 C    11.66432072668    12.75329378276     8.67798927133
 C    10.78369282639    10.99602716313     6.68853533427
 C    10.40873370726     8.55642423177     6.72176399962
 C    11.72679488897     8.36927744545     7.30026428126
 C    12.53749515821     9.48069879559     7.55921596965
 C     9.93892239794     9.84359248513     6.42680136244
Gd     9.29960836254    11.02762205327    10.43015397652
 C     7.89313606003    12.49630246170     5.68587489339
 F     8.65372928918    12.30254250188     4.57011022386
 F     6.62788114152    12.10904878577     5.41435288836
 F     7.87026244084    13.82365744663     5.94354257185
 C     5.17508060332     9.60887879269     7.50729708767
 F     4.17202514385     9.98406066445     8.33393008970
 F     4.95070135439     8.32185801132     7.13525921535
 F     5.09194024947    10.38325609085     6.40789590554
 C     4.87449077714    10.57368297374    11.74001484439
 F     4.82520237116    11.77377644583    12.37559053696
 F     3.91255113811    10.58214918027    10.79061543905
 F     4.56253620877     9.59806113061    12.63609460607
 C     9.24965146737    15.21915194488     8.80177929610
 F     8.66480246274    15.81232806799     9.87257908844
 F     8.46872836358    15.48063209314     7.73514957149
 F    10.45427812783    15.81416738684     8.59925014012
 C    11.97496656928     9.55230501702    14.89798965928
 F    11.18008441936     8.78471761398    15.68578212363
 F    13.21972652895     9.00362983357    14.88864088302
 F    12.04486907947    10.77903266807    15.47833130225
