# Supplementary material for: Determining addition pathways and stable isomers for CF3 functionalization of endohedral Gd@C60
Source: R Soc Open Sci. 2018 Sep 5;5(9):180588. doi: 10.1098/rsos.180588 (PMC6170591; doi:10.1098/rsos.180588)
Supplement: Ewels_Structures_ESM.tar.gz.png [file rsos180588supp1.gz › CF3_open_data/STABLE_ISOMERS/GGA/5_1/5_1.xyz]

81
#Set no. 60 (Final)
 C     2.17967885434     0.61088495021     2.62963151080
 C     3.08422571085     0.18349722135     1.57693890174
 C     1.33428827342    -0.30653533389     3.23800105375
 C     3.10516478132    -1.15302275405     1.15562807989
 C     3.20499958229    -1.46417643952    -0.25758547428
 C     3.18341870374     1.25361283693     0.61083461247
 C     3.28604844249     0.95948554319    -0.75154332876
 C     3.28964928284    -0.42464254139    -1.19233993944
 C    -0.52513309967     1.36960477100     3.15351423971
 C     0.37817632084     2.28157454506     2.54115769642
 C    -0.06154234933     0.07550189896     3.78639167726
 C     1.73722558540     1.97119348230     2.31123465959
 C     2.33587750598     2.34456281450     1.06761589661
 C    -0.38364329406     3.12112168973     1.60911641501
 C     0.24899533924     3.48705881956     0.40114219658
 C     1.58835181114     3.07991284395     0.11974919376
 C    -2.12583473541    -0.84224452803     2.59678624578
 C    -2.67886478261     0.47169585488     2.35322317171
 C    -0.90016525252    -1.07302915603     3.21618074420
 C    -1.85599167047     1.60100770076     2.62590873912
 C    -1.78931950217     2.73860927363     1.70038727005
 C    -3.70792571678     0.39615734106     1.20498561837
 C    -3.29304704901     1.41295982788     0.15498732483
 C    -2.50398517319     2.59834269288     0.42623399847
 C    -0.49238020575    -3.03433390641     1.76911663494
 C    -1.78984597369    -2.82830618554     1.16872786575
 C    -0.05584680247    -2.13380272463     2.74532418182
 C    -2.59788186715    -1.75529435342     1.57276739137
 C    -3.41124261506    -1.02262788845     0.63843992772
 C    -1.69743199850    -3.14779706952    -0.23169718189
 C    -2.41995445264    -2.37391462089    -1.14822395918
 C    -3.30210182966    -1.32893043376    -0.70687924709
 C     2.20061354162    -2.09853239197     1.75677172773
 C     1.74138567188    -3.01001211319     0.71501096391
 C     1.31702373509    -1.66493339304     2.75491782816
 C     0.41817194196    -3.46200498589     0.72258490189
 C    -0.32909143087    -3.53940064228    -0.51612187534
 C     2.36168665485    -2.61341192437    -0.52762655794
 C     1.64240975597    -2.69134183100    -1.73368439430
 C     0.27059323357    -3.15483919641    -1.71962668982
 C    -2.28196821857    -0.67522173123    -2.76012754956
 C    -1.80038469139    -1.97789533287    -2.39836291411
 C    -0.48230698904    -2.36777562929    -2.67925680130
 C    -1.41284445869     0.23519448302    -3.33245122288
 C    -2.20797956193     1.97196851033    -1.79648097018
 C    -3.10577681282     1.05734397602    -1.21561607664
 C    -3.44181732461    -0.28130679500    -1.82119980618
 C    -1.49716982804     1.75297107484    -3.10275867192
 C     0.41485133718     3.00315996080    -1.91818963489
 C    -0.52625104855     3.70658008517    -0.90817626582
 C    -1.80481919096     2.90563310810    -0.80197555458
 C    -0.02026398288     2.12485012427    -2.89222560706
 C     2.07669788705     0.83439364949    -2.74656468396
 C     2.53768876893     1.73508517020    -1.72289854910
 C     1.69284597441     2.77285852590    -1.29444159533
 C     0.80217583001     1.01905295777    -3.29610461647
 C     0.41830235063    -1.42034982310    -3.27795785058
 C     1.73263294248    -1.61121420469    -2.69170141813
 C     2.54533361575    -0.50205407894    -2.43153149831
 C    -0.04333526925    -0.12815346430    -3.56079845838
Gd    -0.85177217075     0.88543071629     0.55628872608
 C    -2.09328442037     2.50010982711    -4.31383377756
 F    -1.33461407140     2.25227138966    -5.42139636459
 F    -3.36262951707     2.11732202246    -4.57191096894
 F    -2.11348661773     3.83535718739    -4.10890608083
 C    -4.83022508354    -0.37706250339    -2.49836387256
 F    -5.81936616238     0.00468553928    -1.66007558472
 F    -5.09100195677    -1.66298422398    -2.85308423590
 F    -4.90215596364     0.38595091215    -3.61245954687
 C    -5.13619057484     0.57815427491     1.75345126234
 F    -5.22966721294     1.78110260218     2.38126394528
 F    -6.08735179196     0.53309029909     0.79672772086
 F    -5.42503680389    -0.39649790075     2.65455028346
 C    -0.73242491368     5.21123004352    -1.18043606953
 F    -1.32376795475     5.82019636913    -0.12195825635
 F    -1.51854859618     5.43057518330    -2.25292887777
 F     0.46312051250     5.82401787262    -1.39055038620
 C    -0.15401881742     0.13413238827     5.31791130658
 F     0.33232501288    -0.99525071698     5.89144935917
 F    -1.45410214347     0.26540884257     5.69410780276
 F     0.53167676052     1.18986817304     5.82235558517
